# Supplementary material for: 5-{2-[(2-Hydroxy-5-methyl­phen­yl)(phenyl)methyl­eneamino]phenyl­imino­meth­yl}­pyrrole-2-carbaldehyde
Source: Acta Crystallogr Sect E Struct Rep Online. 2008 Jul 19;64(Pt 8):o1552. doi: 10.1107/S1600536808021922 (PMC2962098; doi:10.1107/S1600536808021922)
Supplement: Supplementary file 1 [file e-64-o1552-sup1.cif]

##############################################################################
###                                                                        ###
###        Electronic paper (Acta Crystallographica Section E)             ###
###                                                                        ###
##############################################################################
#                                                                            #
# This CIF contains the data in a paper accepted for publication in Acta     #
# Crystallographica Section E. It conforms to the requirements of Notes      #
# for Authors for Section E, and has been peer reviewed under the auspices   #
# of the IUCr Commission on Journals.                                        #
#                                                                            #
# Full details of the Crystallographic Information File format               #
# are given in the paper "The Crystallographic Information File (CIF):       #
# a New Standard Archive File for Crystallography" by S. R. Hall, F. H.      #
# Allen and I. D. Brown [Acta Cryst. (1991), A47, 655-685].                  #
#                                                                            #
# The current version of the core CIF dictionary is obtainable from          #
# ftp://ftp.iucr.org/pub/cif_core.dic. The current version number is 2.4.    #
#                                                                            #
# Software is freely available for graphical display of the structure(s) in  #
# this CIF.  For information consult the CIF home page http://www.iucr.org/  #
# cif/home.html                                                              #
#                                                                            #
# This file may be used for bona fide research purposes within the           #
# scientific community so long as proper attribution is given to the journal # 
# article from which it was obtained.                                        #
#                                                                            #
##############################################################################
                                             
data_global
_audit_creation_method     SHELXL-97
_journal_data_validation_number     ?
_journal_date_recd_electronic     2008-06-06
_journal_date_accepted     2008-07-14
_journal_name_full     'Acta Crystallographica, Section E'
_journal_year     2008
_journal_volume     64
_journal_issue      8
_journal_page_first     o1552
_journal_page_last     o1552
_journal_paper_category     QO
_journal_coeditor_code     BG2193
_publ_contact_author_name     'Wen-Juan Ruan'
_publ_contact_author_address
;
Department of Chemistry
  Nankai University
  Tianjin 300071
  People's Republic of China
;
_publ_contact_author_email     wjruan@nankai.edu.cn
_publ_contact_author_fax     '0086 022 23502458'
_publ_contact_author_phone     '0086 022 23501717'
_publ_section_title
;\
5-{2-[(2-Hydroxy-5-methylphenyl)(phenyl)methyleneamino]phenyliminomethyl}\
pyrrole-2-carbaldehyde
;
loop_
    _publ_author_name
    _publ_author_footnote
    _publ_author_address
    'Liu, Ge' .
;
Department of Chemistry
Nankai University
Tianjin 300071
People's Republic of China
and
Chifeng University,
Chifeng 024000,
People's Republic of China
;
    'Wang, Jianhui' .
;
Department of Chemistry
Nankai University
Tianjin 300071
People's Republic of China
;
    'Guo, Liqin' .
;
Department of Chemistry
Nankai University
Tianjin 300071
People's Republic of China
;
    'Ruan, Wen-Juan' .
;
Department of Chemistry
Nankai University
Tianjin 300071
People's Republic of China
;
_publ_section_synopsis     .
data_I
_chemical_name_systematic
;
5-{2-[(2-Hydroxy-5-
methylphenyl)(phenyl)methyleneamino]phenyliminomethyl}pyrrole-2-carbaldehyde
;
_chemical_name_common     ?
_chemical_formula_moiety     'C26 H21 N3 O2'
_chemical_formula_sum     'C26 H21 N3 O2'
_chemical_formula_iupac     'C26 H21 N3 O2'
_chemical_formula_weight     407.46
_chemical_melting_point     ?
_symmetry_cell_setting     triclinic
_symmetry_space_group_name_H-M     'P -1'
_symmetry_space_group_name_Hall     '-P 1'
loop_
    _symmetry_equiv_pos_as_xyz
    'x, y, z'
    '-x, -y, -z'
_cell_length_a     8.8299(18)
_cell_length_b     9.4816(19)
_cell_length_c     13.130(3)
_cell_angle_alpha     94.05(3)
_cell_angle_beta     106.32(3)
_cell_angle_gamma     94.88(3)
_cell_volume     1046.0(4)
_cell_formula_units_Z     2
_cell_measurement_reflns_used     3625
_cell_measurement_theta_min     2.166
_cell_measurement_theta_max     27.876
_cell_measurement_temperature     113(2)
_exptl_crystal_description     block
_exptl_crystal_colour     orange
_exptl_crystal_size_max     0.22
_exptl_crystal_size_mid     0.16
_exptl_crystal_size_min     0.12
_exptl_crystal_density_diffrn     1.294
_exptl_crystal_density_meas     ?
_exptl_crystal_density_method     'not measured'
_exptl_crystal_F_000     428
_exptl_absorpt_coefficient_mu     0.083
_exptl_absorpt_correction_type     multi-scan
_exptl_absorpt_process_details     '(Crystalclear; Rigaku/MSC, 2001)'
_exptl_absorpt_correction_T_min     0.98
_exptl_absorpt_correction_T_max     0.99
_exptl_special_details
;
;
_diffrn_ambient_temperature     113(2)
_diffrn_radiation_type     MoK\a
_diffrn_radiation_wavelength     0.71073
_diffrn_radiation_source     'fine-focus sealed tube'
_diffrn_radiation_monochromator     graphite
_diffrn_measurement_device_type     'Rigaku R-AXIS RAPID-S'
_diffrn_measurement_method     \w
_diffrn_detector_area_resol_mean     ?
_diffrn_reflns_number     10760
_diffrn_reflns_av_R_equivalents     0.0423
_diffrn_reflns_av_sigmaI/netI     0.0465
_diffrn_reflns_theta_min     1.62
_diffrn_reflns_theta_max     25.02
_diffrn_reflns_theta_full     25.02
_diffrn_measured_fraction_theta_max     0.998
_diffrn_measured_fraction_theta_full     0.998
_diffrn_reflns_limit_h_min     -10
_diffrn_reflns_limit_h_max     10
_diffrn_reflns_limit_k_min     -11
_diffrn_reflns_limit_k_max     11
_diffrn_reflns_limit_l_min     -15
_diffrn_reflns_limit_l_max     15
_diffrn_standards_number     0
_diffrn_standards_interval_count     0
_diffrn_standards_interval_time     0
_diffrn_standards_decay_%     0
_refine_special_details
;
Refinement of <i>F</i>^2^ against ALL reflections. The weighted <i>R</i>-factor
<i>wR</i> and goodness of fit <i>S</i> are based on <i>F</i>^2^, conventional
<i>R</i>-factors <i>R</i> are based on <i>F</i>, with <i>F</i> set to zero for
negative <i>F</i>^2^. The threshold expression of <i>F</i>^2^ >
\s(<i>F</i>^2^) is used only for calculating <i>R</i>-factors(gt) <i>etc</i>.
and is not relevant to the choice of reflections for refinement.
<i>R</i>-factors based on <i>F</i>^2^ are statistically about twice as large
as those based on <i>F</i>, and <i>R</i>- factors based on ALL data will be
even larger.
;
_reflns_number_total     3695
_reflns_number_gt     3065
_reflns_threshold_expression     I>2\s(I)
_refine_ls_structure_factor_coef     Fsqd
_refine_ls_matrix_type     full
_refine_ls_R_factor_all     0.0590
_refine_ls_R_factor_gt     0.0471
_refine_ls_wR_factor_gt     0.1214
_refine_ls_wR_factor_ref     0.1293
_refine_ls_goodness_of_fit_ref     1.080
_refine_ls_restrained_S_all     1.080
_refine_ls_number_reflns     3695
_refine_ls_number_parameters     286
_refine_ls_number_restraints     0
_refine_ls_hydrogen_treatment     mixed
_refine_ls_weighting_scheme     calc
_refine_ls_weighting_details
         'calc w=1/[\s^2^(Fo^2^)+(0.0642P)^2^+0.0663P] where P=(Fo^2^+2Fc^2^)/3'
_atom_sites_solution_hydrogens     geom
_atom_sites_solution_primary     direct
_atom_sites_solution_secondary     difmap
_refine_ls_shift/su_max     0.000
_refine_ls_shift/su_mean     0.000
_refine_diff_density_max     0.183
_refine_diff_density_min     -0.250
_refine_ls_extinction_method     none
_refine_ls_extinction_coef     ?
_refine_ls_abs_structure_details     ?
_refine_ls_abs_structure_Flack     ?
_refine_ls_abs_structure_Rogers     ?
loop_
    _atom_type_symbol
    _atom_type_description
    _atom_type_scat_dispersion_real
    _atom_type_scat_dispersion_imag
    _atom_type_scat_source
    'C' 'C' 0.0033 0.0016
                         'International Tables Vol C Tables 4.2.6.8 and 6.1.1.4'
    'H' 'H' 0.0000 0.0000
                         'International Tables Vol C Tables 4.2.6.8 and 6.1.1.4'
    'N' 'N' 0.0061 0.0033
                         'International Tables Vol C Tables 4.2.6.8 and 6.1.1.4'
    'O' 'O' 0.0106 0.0060
                         'International Tables Vol C Tables 4.2.6.8 and 6.1.1.4'
_computing_data_collection     'RAPID-AUTO (Rigaku, 1998)'
_computing_cell_refinement     'RAPID-AUTO (Rigaku, 1998)'
_computing_data_reduction     'CrystalStructure (Rigaku/MSC, 2002)'
_computing_structure_solution     'SHELXS97 (Sheldrick, 2008)'
_computing_structure_refinement     'SHELXL97 (Sheldrick, 2008)'
_computing_molecular_graphics     'SHELXTL (Sheldrick, 2008)'
_computing_publication_material     'SHELXTL (Sheldrick, 2008)'
loop_
    _atom_site_type_symbol
    _atom_site_label
    _atom_site_fract_x
    _atom_site_fract_y
    _atom_site_fract_z
    _atom_site_U_iso_or_equiv
    _atom_site_adp_type
    _atom_site_calc_flag
    _atom_site_refinement_flags
    _atom_site_occupancy
    _atom_site_disorder_assembly
    _atom_site_disorder_group
    O O2 0.45524(17) 0.34953(15) 0.43121(12) 0.0511(4) Uani d . 1 . .
    O O1 0.99294(14) 0.64418(13) 0.90770(11) 0.0365(3) Uani d . 1 . .
    H H1 1.0207 0.6932 0.8657 0.055 Uiso calc R 1 . .
    N N1 0.98930(16) 0.84591(15) 0.79037(11) 0.0272(4) Uani d . 1 . .
    N N2 0.96097(17) 0.77359(15) 0.57380(11) 0.0299(4) Uani d . 1 . .
    N N3 0.74047(18) 0.54096(16) 0.44365(12) 0.0317(4) Uani d . 1 . .
    C C1 0.79083(19) 0.80636(17) 0.87844(13) 0.0237(4) Uani d . 1 . .
    C C2 0.8592(2) 0.68803(18) 0.92457(14) 0.0280(4) Uani d . 1 . .
    C C3 0.7899(2) 0.61353(18) 0.99065(14) 0.0317(4) Uani d . 1 . .
    H H3 0.8377 0.5384 1.0237 0.038 Uiso calc R 1 . .
    C C4 0.6508(2) 0.65101(18) 1.00712(14) 0.0298(4) Uani d . 1 . .
    H H4 0.6055 0.5997 1.0510 0.036 Uiso calc R 1 . .
    C C5 0.5756(2) 0.76395(18) 0.95990(13) 0.0267(4) Uani d . 1 . .
    C C6 0.64834(19) 0.84052(18) 0.89718(13) 0.0258(4) Uani d . 1 . .
    H H6 0.6013 0.9173 0.8663 0.031 Uiso calc R 1 . .
    C C7 0.4228(2) 0.8022(2) 0.97928(15) 0.0343(4) Uani d . 1 . .
    H H7A 0.4454 0.8515 1.0492 0.051 Uiso calc R 1 . .
    H H7B 0.3529 0.7171 0.9741 0.051 Uiso calc R 1 . .
    H H7C 0.3730 0.8625 0.9269 0.051 Uiso calc R 1 . .
    C C8 0.86574(19) 0.88993(17) 0.81202(13) 0.0243(4) Uani d . 1 . .
    C C9 0.79928(19) 1.02221(18) 0.77147(13) 0.0251(4) Uani d . 1 . .
    C C10 0.8237(2) 1.14705(19) 0.83785(15) 0.0357(5) Uani d . 1 . .
    H H10 0.8767 1.1484 0.9100 0.043 Uiso calc R 1 . .
    C C11 0.7691(2) 1.2706(2) 0.79686(17) 0.0438(5) Uani d . 1 . .
    H H11 0.7873 1.3548 0.8415 0.053 Uiso calc R 1 . .
    C C12 0.6882(2) 1.2690(2) 0.69028(18) 0.0430(5) Uani d . 1 . .
    H H12 0.6520 1.3518 0.6631 0.052 Uiso calc R 1 . .
    C C13 0.6611(2) 1.1440(2) 0.62386(16) 0.0373(5) Uani d . 1 . .
    H H13 0.6050 1.1424 0.5522 0.045 Uiso calc R 1 . .
    C C14 0.71752(19) 1.02080(19) 0.66395(14) 0.0296(4) Uani d . 1 . .
    H H14 0.7007 0.9372 0.6189 0.036 Uiso calc R 1 . .
    C C15 1.07804(19) 0.92923(18) 0.73647(13) 0.0260(4) Uani d . 1 . .
    C C16 1.1816(2) 1.04669(19) 0.79313(15) 0.0324(4) Uani d . 1 . .
    H H16 1.1853 1.0730 0.8634 0.039 Uiso calc R 1 . .
    C C17 1.2783(2) 1.12397(19) 0.74603(15) 0.0345(5) Uani d . 1 . .
    H H17 1.3471 1.2016 0.7846 0.041 Uiso calc R 1 . .
    C C18 1.2727(2) 1.08574(19) 0.64174(15) 0.0345(5) Uani d . 1 . .
    H H18 1.3376 1.1376 0.6097 0.041 Uiso calc R 1 . .
    C C19 1.1705(2) 0.97020(19) 0.58480(15) 0.0324(4) Uani d . 1 . .
    H H19 1.1664 0.9464 0.5141 0.039 Uiso calc R 1 . .
    C C20 1.07336(19) 0.88838(18) 0.63105(14) 0.0270(4) Uani d . 1 . .
    C C21 0.9842(2) 0.71074(19) 0.49084(14) 0.0328(4) Uani d . 1 . .
    H H21 1.0767 0.7388 0.4736 0.039 Uiso calc R 1 . .
    C C22 0.8739(2) 0.59846(18) 0.42278(14) 0.0313(4) Uani d . 1 . .
    C C23 0.8828(2) 0.5293(2) 0.32786(15) 0.0392(5) Uani d . 1 . .
    H H23 0.9618 0.5477 0.2949 0.047 Uiso calc R 1 . .
    C C24 0.7517(2) 0.4276(2) 0.29150(15) 0.0407(5) Uani d . 1 . .
    H H24 0.7272 0.3655 0.2297 0.049 Uiso calc R 1 . .
    C C25 0.6644(2) 0.4354(2) 0.36358(14) 0.0349(5) Uani d . 1 . .
    C C26 0.5251(2) 0.3451(2) 0.36340(16) 0.0431(5) Uani d . 1 . .
    H H26 0.4841 0.2765 0.3057 0.052 Uiso calc R 1 . .
    H H3A 0.692(2) 0.574(2) 0.4957(16) 0.049(6) Uiso d . 1 . .
loop_
    _atom_site_aniso_label
    _atom_site_aniso_U_11
    _atom_site_aniso_U_22
    _atom_site_aniso_U_33
    _atom_site_aniso_U_12
    _atom_site_aniso_U_13
    _atom_site_aniso_U_23
    O2 0.0440(9) 0.0476(9) 0.0613(10) -0.0052(7) 0.0220(8) -0.0130(7)
    O1 0.0350(8) 0.0358(8) 0.0477(9) 0.0133(6) 0.0212(6) 0.0145(6)
    N1 0.0279(8) 0.0282(8) 0.0270(8) 0.0030(6) 0.0109(6) 0.0015(6)
    N2 0.0300(8) 0.0288(8) 0.0301(9) 0.0000(6) 0.0088(7) 0.0015(6)
    N3 0.0325(9) 0.0312(9) 0.0298(9) 0.0014(7) 0.0081(7) -0.0021(7)
    C1 0.0251(9) 0.0229(9) 0.0213(9) 0.0005(7) 0.0054(7) -0.0016(7)
    C2 0.0259(9) 0.0267(10) 0.0310(10) 0.0026(7) 0.0089(8) -0.0016(7)
    C3 0.0347(10) 0.0251(10) 0.0361(11) 0.0044(8) 0.0102(8) 0.0062(8)
    C4 0.0337(10) 0.0254(10) 0.0300(10) -0.0038(7) 0.0111(8) 0.0015(7)
    C5 0.0259(9) 0.0262(9) 0.0260(10) -0.0016(7) 0.0072(7) -0.0040(7)
    C6 0.0263(9) 0.0248(9) 0.0241(9) 0.0029(7) 0.0046(7) -0.0013(7)
    C7 0.0324(10) 0.0353(11) 0.0369(11) 0.0031(8) 0.0132(8) 0.0033(8)
    C8 0.0257(9) 0.0243(9) 0.0208(9) -0.0011(7) 0.0058(7) -0.0034(7)
    C9 0.0230(9) 0.0265(9) 0.0287(10) 0.0012(7) 0.0124(7) 0.0032(7)
    C10 0.0393(11) 0.0315(11) 0.0366(11) 0.0023(8) 0.0134(9) -0.0014(8)
    C11 0.0491(13) 0.0261(11) 0.0610(15) 0.0041(9) 0.0250(11) -0.0004(9)
    C12 0.0389(12) 0.0387(12) 0.0639(15) 0.0158(9) 0.0274(11) 0.0234(10)
    C13 0.0315(11) 0.0471(12) 0.0398(11) 0.0125(9) 0.0156(9) 0.0159(9)
    C14 0.0245(9) 0.0345(10) 0.0316(10) 0.0042(7) 0.0105(8) 0.0039(8)
    C15 0.0230(9) 0.0266(9) 0.0300(10) 0.0062(7) 0.0087(7) 0.0047(7)
    C16 0.0331(10) 0.0321(10) 0.0304(10) 0.0035(8) 0.0075(8) 0.0001(8)
    C17 0.0278(10) 0.0330(10) 0.0390(12) -0.0022(8) 0.0059(8) 0.0010(8)
    C18 0.0267(10) 0.0361(11) 0.0430(12) 0.0007(8) 0.0139(9) 0.0068(9)
    C19 0.0312(10) 0.0358(11) 0.0323(10) 0.0033(8) 0.0136(8) 0.0003(8)
    C20 0.0234(9) 0.0274(10) 0.0313(10) 0.0034(7) 0.0099(8) 0.0019(7)
    C21 0.0310(10) 0.0322(11) 0.0372(11) 0.0014(8) 0.0135(8) 0.0030(8)
    C22 0.0349(10) 0.0291(10) 0.0311(11) 0.0042(8) 0.0112(8) 0.0024(8)
    C23 0.0422(11) 0.0421(12) 0.0354(11) 0.0042(9) 0.0160(9) -0.0019(9)
    C24 0.0433(12) 0.0437(12) 0.0316(11) 0.0035(9) 0.0082(9) -0.0073(9)
    C25 0.0321(10) 0.0356(11) 0.0308(11) 0.0014(8) 0.0015(8) -0.0043(8)
    C26 0.0355(11) 0.0451(12) 0.0410(12) -0.0003(9) 0.0040(10) -0.0129(9)
_geom_special_details
;
All e.s.d.'s (except the e.s.d. in the dihedral angle between two l.s. planes)
are estimated using the full covariance matrix. The cell e.s.d.'s are taken
into account individually in the estimation of e.s.d.'s in distances, angles
and torsion angles; correlations between e.s.d.'s in cell parameters are only
used when they are defined by crystal symmetry. An approximate (isotropic)
treatment of cell e.s.d.'s is used for estimating e.s.d.'s involving l.s.
planes.
;
loop_
    _geom_bond_atom_site_label_1
    _geom_bond_atom_site_label_2
    _geom_bond_site_symmetry_2
    _geom_bond_distance
    _geom_bond_publ_flag
    O2 C26 . 1.218(2) ?
    O1 C2 . 1.354(2) ?
    O1 H1 . 0.8200 ?
    N1 C8 . 1.296(2) ?
    N1 C15 . 1.423(2) ?
    N2 C21 . 1.280(2) ?
    N2 C20 . 1.420(2) ?
    N3 C22 . 1.362(2) ?
    N3 C25 . 1.378(2) ?
    N3 H3A . 0.95(2) ?
    C1 C6 . 1.407(2) ?
    C1 C2 . 1.413(2) ?
    C1 C8 . 1.469(2) ?
    C2 C3 . 1.392(2) ?
    C3 C4 . 1.376(2) ?
    C3 H3 . 0.9300 ?
    C4 C5 . 1.399(2) ?
    C4 H4 . 0.9300 ?
    C5 C6 . 1.386(2) ?
    C5 C7 . 1.510(2) ?
    C6 H6 . 0.9300 ?
    C7 H7A . 0.9600 ?
    C7 H7B . 0.9600 ?
    C7 H7C . 0.9600 ?
    C8 C9 . 1.498(2) ?
    C9 C10 . 1.383(2) ?
    C9 C14 . 1.392(2) ?
    C10 C11 . 1.391(3) ?
    C10 H10 . 0.9300 ?
    C11 C12 . 1.379(3) ?
    C11 H11 . 0.9300 ?
    C12 C13 . 1.382(3) ?
    C12 H12 . 0.9300 ?
    C13 C14 . 1.389(2) ?
    C13 H13 . 0.9300 ?
    C14 H14 . 0.9300 ?
    C15 C20 . 1.399(2) ?
    C15 C16 . 1.399(2) ?
    C16 C17 . 1.380(3) ?
    C16 H16 . 0.9300 ?
    C17 C18 . 1.378(2) ?
    C17 H17 . 0.9300 ?
    C18 C19 . 1.382(3) ?
    C18 H18 . 0.9300 ?
    C19 C20 . 1.398(3) ?
    C19 H19 . 0.9300 ?
    C21 C22 . 1.442(3) ?
    C21 H21 . 0.9300 ?
    C22 C23 . 1.392(2) ?
    C23 C24 . 1.390(3) ?
    C23 H23 . 0.9300 ?
    C24 C25 . 1.381(3) ?
    C24 H24 . 0.9300 ?
    C25 C26 . 1.436(3) ?
    C26 H26 . 0.9300 ?
loop_
    _geom_angle_atom_site_label_1
    _geom_angle_atom_site_label_2
    _geom_angle_atom_site_label_3
    _geom_angle_site_symmetry_1
    _geom_angle_site_symmetry_3
    _geom_angle
    _geom_angle_publ_flag
    C2 O1 H1 . . 109.5 ?
    C8 N1 C15 . . 121.20(15) ?
    C21 N2 C20 . . 118.13(15) ?
    C22 N3 C25 . . 108.68(15) ?
    C22 N3 H3A . . 128.6(12) ?
    C25 N3 H3A . . 121.9(12) ?
    C6 C1 C2 . . 117.98(15) ?
    C6 C1 C8 . . 121.21(16) ?
    C2 C1 C8 . . 120.80(15) ?
    O1 C2 C3 . . 117.93(16) ?
    O1 C2 C1 . . 122.09(15) ?
    C3 C2 C1 . . 119.98(15) ?
    C4 C3 C2 . . 120.01(17) ?
    C4 C3 H3 . . 120.0 ?
    C2 C3 H3 . . 120.0 ?
    C3 C4 C5 . . 122.01(16) ?
    C3 C4 H4 . . 119.0 ?
    C5 C4 H4 . . 119.0 ?
    C6 C5 C4 . . 117.52(16) ?
    C6 C5 C7 . . 121.70(16) ?
    C4 C5 C7 . . 120.76(16) ?
    C5 C6 C1 . . 122.41(16) ?
    C5 C6 H6 . . 118.8 ?
    C1 C6 H6 . . 118.8 ?
    C5 C7 H7A . . 109.5 ?
    C5 C7 H7B . . 109.5 ?
    H7A C7 H7B . . 109.5 ?
    C5 C7 H7C . . 109.5 ?
    H7A C7 H7C . . 109.5 ?
    H7B C7 H7C . . 109.5 ?
    N1 C8 C1 . . 118.17(15) ?
    N1 C8 C9 . . 121.81(15) ?
    C1 C8 C9 . . 120.02(14) ?
    C10 C9 C14 . . 119.51(17) ?
    C10 C9 C8 . . 121.20(16) ?
    C14 C9 C8 . . 119.24(15) ?
    C9 C10 C11 . . 120.09(18) ?
    C9 C10 H10 . . 120.0 ?
    C11 C10 H10 . . 120.0 ?
    C12 C11 C10 . . 120.27(18) ?
    C12 C11 H11 . . 119.9 ?
    C10 C11 H11 . . 119.9 ?
    C11 C12 C13 . . 119.92(19) ?
    C11 C12 H12 . . 120.0 ?
    C13 C12 H12 . . 120.0 ?
    C12 C13 C14 . . 120.07(19) ?
    C12 C13 H13 . . 120.0 ?
    C14 C13 H13 . . 120.0 ?
    C13 C14 C9 . . 120.12(17) ?
    C13 C14 H14 . . 119.9 ?
    C9 C14 H14 . . 119.9 ?
    C20 C15 C16 . . 119.75(16) ?
    C20 C15 N1 . . 120.96(15) ?
    C16 C15 N1 . . 119.05(15) ?
    C17 C16 C15 . . 120.85(17) ?
    C17 C16 H16 . . 119.6 ?
    C15 C16 H16 . . 119.6 ?
    C18 C17 C16 . . 119.75(17) ?
    C18 C17 H17 . . 120.1 ?
    C16 C17 H17 . . 120.1 ?
    C17 C18 C19 . . 119.95(18) ?
    C17 C18 H18 . . 120.0 ?
    C19 C18 H18 . . 120.0 ?
    C18 C19 C20 . . 121.54(17) ?
    C18 C19 H19 . . 119.2 ?
    C20 C19 H19 . . 119.2 ?
    C19 C20 C15 . . 118.12(16) ?
    C19 C20 N2 . . 123.26(16) ?
    C15 C20 N2 . . 118.41(15) ?
    N2 C21 C22 . . 123.21(17) ?
    N2 C21 H21 . . 118.4 ?
    C22 C21 H21 . . 118.4 ?
    N3 C22 C23 . . 108.20(16) ?
    N3 C22 C21 . . 123.94(16) ?
    C23 C22 C21 . . 127.86(18) ?
    C24 C23 C22 . . 107.35(17) ?
    C24 C23 H23 . . 126.3 ?
    C22 C23 H23 . . 126.3 ?
    C25 C24 C23 . . 107.77(17) ?
    C25 C24 H24 . . 126.1 ?
    C23 C24 H24 . . 126.1 ?
    N3 C25 C24 . . 108.00(17) ?
    N3 C25 C26 . . 123.92(17) ?
    C24 C25 C26 . . 127.93(18) ?
    O2 C26 C25 . . 126.53(18) ?
    O2 C26 H26 . . 116.7 ?
    C25 C26 H26 . . 116.7 ?
loop_
    _geom_torsion_atom_site_label_1
    _geom_torsion_atom_site_label_2
    _geom_torsion_atom_site_label_3
    _geom_torsion_atom_site_label_4
    _geom_torsion_site_symmetry_1
    _geom_torsion_site_symmetry_2
    _geom_torsion_site_symmetry_3
    _geom_torsion_site_symmetry_4
    _geom_torsion
    _geom_torsion_publ_flag
    C6 C1 C2 O1 . . . . 177.55(14) ?
    C8 C1 C2 O1 . . . . -1.8(2) ?
    C6 C1 C2 C3 . . . . -3.2(2) ?
    C8 C1 C2 C3 . . . . 177.49(14) ?
    O1 C2 C3 C4 . . . . -177.69(15) ?
    C1 C2 C3 C4 . . . . 3.0(3) ?
    C2 C3 C4 C5 . . . . -0.6(3) ?
    C3 C4 C5 C6 . . . . -1.6(2) ?
    C3 C4 C5 C7 . . . . 179.84(15) ?
    C4 C5 C6 C1 . . . . 1.4(2) ?
    C7 C5 C6 C1 . . . . 179.91(15) ?
    C2 C1 C6 C5 . . . . 1.0(2) ?
    C8 C1 C6 C5 . . . . -179.68(14) ?
    C15 N1 C8 C1 . . . . -173.10(14) ?
    C15 N1 C8 C9 . . . . 6.8(2) ?
    C6 C1 C8 N1 . . . . -174.23(14) ?
    C2 C1 C8 N1 . . . . 5.1(2) ?
    C6 C1 C8 C9 . . . . 5.9(2) ?
    C2 C1 C8 C9 . . . . -174.80(14) ?
    N1 C8 C9 C10 . . . . -104.20(19) ?
    C1 C8 C9 C10 . . . . 75.7(2) ?
    N1 C8 C9 C14 . . . . 72.9(2) ?
    C1 C8 C9 C14 . . . . -107.18(17) ?
    C14 C9 C10 C11 . . . . -1.1(3) ?
    C8 C9 C10 C11 . . . . 176.07(16) ?
    C9 C10 C11 C12 . . . . 1.0(3) ?
    C10 C11 C12 C13 . . . . 0.1(3) ?
    C11 C12 C13 C14 . . . . -1.1(3) ?
    C12 C13 C14 C9 . . . . 1.1(3) ?
    C10 C9 C14 C13 . . . . 0.0(2) ?
    C8 C9 C14 C13 . . . . -177.17(15) ?
    C8 N1 C15 C20 . . . . -109.03(19) ?
    C8 N1 C15 C16 . . . . 76.5(2) ?
    C20 C15 C16 C17 . . . . 0.7(3) ?
    N1 C15 C16 C17 . . . . 175.21(16) ?
    C15 C16 C17 C18 . . . . 0.3(3) ?
    C16 C17 C18 C19 . . . . -0.1(3) ?
    C17 C18 C19 C20 . . . . -1.1(3) ?
    C18 C19 C20 C15 . . . . 2.1(3) ?
    C18 C19 C20 N2 . . . . 176.60(16) ?
    C16 C15 C20 C19 . . . . -1.8(3) ?
    N1 C15 C20 C19 . . . . -176.24(15) ?
    C16 C15 C20 N2 . . . . -176.62(15) ?
    N1 C15 C20 N2 . . . . 9.0(2) ?
    C21 N2 C20 C19 . . . . 24.6(3) ?
    C21 N2 C20 C15 . . . . -160.85(16) ?
    C20 N2 C21 C22 . . . . -176.30(16) ?
    C25 N3 C22 C23 . . . . 0.3(2) ?
    C25 N3 C22 C21 . . . . -179.04(17) ?
    N2 C21 C22 N3 . . . . -4.9(3) ?
    N2 C21 C22 C23 . . . . 175.81(18) ?
    N3 C22 C23 C24 . . . . -0.2(2) ?
    C21 C22 C23 C24 . . . . 179.09(19) ?
    C22 C23 C24 C25 . . . . 0.1(2) ?
    C22 N3 C25 C24 . . . . -0.3(2) ?
    C22 N3 C25 C26 . . . . 175.55(19) ?
    C23 C24 C25 N3 . . . . 0.1(2) ?
    C23 C24 C25 C26 . . . . -175.5(2) ?
    N3 C25 C26 O2 . . . . 0.8(3) ?
    C24 C25 C26 O2 . . . . 175.7(2) ?
loop_
    _geom_hbond_atom_site_label_D
    _geom_hbond_atom_site_label_H
    _geom_hbond_atom_site_label_A
    _geom_hbond_site_symmetry_A
    _geom_hbond_distance_DH
    _geom_hbond_distance_HA
    _geom_hbond_distance_DA
    _geom_hbond_angle_DHA
    N3 H3A O2 2_666 0.95(2) 1.98(2) 2.902(2) 164.2(18)
    O1 H1 N1 . 0.82 1.81 2.536(2) 147.1
