# Supplementary material for: 5-{2-[(2-Hydroxy-5-methyl­phen­yl)(phenyl)methyl­eneamino]phenyl­imino­meth­yl}­pyrrole-2-carbaldehyde
Source: Acta Crystallogr Sect E Struct Rep Online. 2008 Jul 19;64(Pt 8):o1552. doi: 10.1107/S1600536808021922 (PMC2962098; doi:10.1107/S1600536808021922)
Supplement: Supplementary file 2 [file e-64-o1552-Isup2.hkl]

# 
# h,k,l, Fc-squared, Fo-squared, sigma(Fo-squared) and status flag 
# 
data_I
_shelx_title ' R80531A in P-1' 
_shelx_refln_list_code          4 
_shelx_F_calc_maximum      133.63 
_exptl_crystal_F_000       428.00 
_reflns_d_resolution_high  0.8402 
 
loop_ 
 _symmetry_equiv_pos_as_xyz 
 'x, y, z' 
 '-x, -y, -z' 
 
_cell_length_a     8.8299 
_cell_length_b     9.4816 
_cell_length_c    13.1297 
_cell_angle_alpha  94.048 
_cell_angle_beta  106.321 
_cell_angle_gamma  94.877 
 
_shelx_F_squared_multiplier     1.000 
 
loop_ 
 _refln_index_h 
 _refln_index_k 
 _refln_index_l 
 _refln_F_squared_calc 
 _refln_F_squared_meas 
 _refln_F_squared_sigma 
 _refln_observed_status 
   1   0   0     1769.77     1664.14     16.59 o 
   2   0   0     1290.04     1260.66     15.46 o 
   3   0   0      110.09      106.13      2.80 o 
   4   0   0      291.06      259.11      4.63 o 
   5   0   0      100.87      103.20      2.37 o 
   6   0   0      158.66      165.24     10.14 o 
   7   0   0       71.71       77.62      7.05 o 
   8   0   0        0.01        0.99      1.09 o 
   9   0   0       37.86       39.44      8.73 o 
  10   0   0        2.00       -0.69      2.94 o 
 -10   1   0       99.62       74.99     15.12 o 
  -9   1   0        0.91        2.43      1.45 o 
  -8   1   0       29.46       29.31      5.74 o 
  -7   1   0        1.01        1.13      1.25 o 
  -6   1   0       10.94       12.52      2.59 o 
  -5   1   0       74.48       68.52      2.25 o 
  -4   1   0      181.59      196.01      4.43 o 
  -3   1   0       66.65       67.43      2.02 o 
  -2   1   0       63.32       63.82      1.85 o 
  -1   1   0     1608.45     1485.39     15.41 o 
   0   1   0      657.56      565.99     21.56 o 
   1   1   0        4.07        4.80      0.45 o 
   2   1   0     1132.77     1091.39     19.75 o 
   3   1   0      324.03      350.56      5.43 o 
   4   1   0       25.65       20.29      1.13 o 
   5   1   0        5.30        9.24      1.58 o 
   6   1   0        0.10        0.52      0.68 o 
   7   1   0       12.02        8.82      2.06 o 
   8   1   0      426.07      450.48     18.98 o 
   9   1   0      438.81      449.88     12.04 o 
 -10   2   0        0.90        6.88      3.15 o 
  -9   2   0       14.39       18.53      3.63 o 
  -8   2   0       20.91       22.48      3.26 o 
  -7   2   0       21.48       24.85      3.49 o 
  -6   2   0       66.18       72.64      6.86 o 
  -5   2   0      183.94      190.38      4.65 o 
  -4   2   0        7.47        8.53      1.43 o 
  -3   2   0     3848.48     3736.46     33.07 o 
  -2   2   0     6271.91     5425.22     26.24 o 
  -1   2   0      126.68      101.72      2.52 o 
   0   2   0      164.87      153.80      4.12 o 
   1   2   0      704.92      654.74      7.93 o 
   2   2   0      906.14      851.42     13.11 o 
   3   2   0      113.38      109.44      3.04 o 
   4   2   0      231.12      219.26      6.01 o 
   5   2   0      297.25      282.97      8.86 o 
   6   2   0       18.79       18.96      1.59 o 
   7   2   0        0.03        0.06      0.97 o 
   8   2   0       13.36       16.74      2.92 o 
   9   2   0      148.80      145.98      6.34 o 
  -9   3   0        5.88        5.50      1.57 o 
  -8   3   0        4.96        6.83      3.00 o 
  -7   3   0       26.24       35.86      5.67 o 
  -6   3   0       13.80       22.56      3.64 o 
  -5   3   0        4.83        3.73      1.12 o 
  -4   3   0       59.30       54.36      6.69 o 
  -3   3   0     1699.32     1675.79     32.32 o 
  -2   3   0       29.43       23.05      1.22 o 
  -1   3   0      369.93      333.39      8.97 o 
   0   3   0       31.34       26.30      1.12 o 
   1   3   0      454.56      421.85      8.75 o 
   2   3   0      123.27      110.90      2.92 o 
   3   3   0        0.16        1.09      0.48 o 
   4   3   0      313.56      291.45     11.32 o 
   5   3   0       47.08       44.10      2.14 o 
   6   3   0      499.71      502.50     12.86 o 
   7   3   0       80.07       74.31     16.21 o 
   8   3   0       18.45       18.65      5.41 o 
   9   3   0       23.48       24.64      6.81 o 
  -9   4   0        0.04       -0.61      1.40 o 
  -8   4   0        4.98        5.59      1.60 o 
  -7   4   0       25.02       29.27      4.44 o 
  -6   4   0      256.54      255.19      6.54 o 
  -5   4   0       24.74       26.54      4.41 o 
  -4   4   0       20.02       18.00      2.25 o 
  -3   4   0       40.65       39.25      2.14 o 
  -2   4   0     1027.82     1049.67     46.97 o 
  -1   4   0       39.89       42.63      1.68 o 
   0   4   0      889.92      823.36     15.08 o 
   1   4   0       67.68       69.92      2.60 o 
   2   4   0       17.10       22.84      3.34 o 
   3   4   0       78.08       75.87      2.53 o 
   4   4   0      109.67      108.17      2.94 o 
   5   4   0      191.54      198.82      7.32 o 
   6   4   0        2.87        3.27      1.11 o 
   7   4   0        0.06        1.42      0.89 o 
   8   4   0      120.48      134.08      7.04 o 
  -9   5   0        7.74        3.83      1.67 o 
  -8   5   0        0.02        1.65      1.42 o 
  -7   5   0       42.55       43.67      5.85 o 
  -6   5   0        0.19        1.18      1.04 o 
  -5   5   0      473.49      471.42     17.50 o 
  -4   5   0       14.15       17.71      2.70 o 
  -3   5   0        0.72        1.78      0.42 o 
  -2   5   0        5.36        5.95      0.91 o 
  -1   5   0      529.39      608.90     22.30 o 
   0   5   0        2.00        4.11      0.82 o 
   1   5   0        5.51        6.34      0.95 o 
   2   5   0      174.01      179.98      6.35 o 
   3   5   0      102.39      103.80      2.92 o 
   4   5   0       77.02       85.34      3.96 o 
   5   5   0      139.91      137.59      3.86 o 
   6   5   0       10.38        6.28      1.63 o 
   7   5   0        7.44        5.07      2.25 o 
   8   5   0      138.47      136.69     10.23 o 
  -9   6   0        0.56        2.18      1.35 o 
  -8   6   0       44.71       41.58      8.45 o 
  -7   6   0       84.97       90.62      7.30 o 
  -6   6   0      920.51      940.87     17.70 o 
  -5   6   0       95.71       85.94      4.88 o 
  -4   6   0        0.48        1.57      0.79 o 
  -3   6   0        1.62        1.55      0.63 o 
  -2   6   0       14.73       12.40      1.83 o 
  -1   6   0       12.81       12.85      1.85 o 
   0   6   0       45.67       42.87      5.28 o 
   1   6   0       75.32       79.95      8.56 o 
   2   6   0      165.64      157.49      6.24 o 
   3   6   0        8.92        9.91      1.79 o 
   4   6   0        4.93        4.70      1.14 o 
   5   6   0       60.05       63.05      3.47 o 
   6   6   0        6.33        5.69      1.42 o 
   7   6   0       49.51       52.54      9.67 o 
  -8   7   0        5.63        5.86      2.28 o 
  -7   7   0        0.20        2.27      1.25 o 
  -6   7   0      137.75      126.75      9.52 o 
  -5   7   0       18.98       19.28      3.74 o 
  -4   7   0       31.86       34.90      6.67 o 
  -3   7   0       37.27       46.21      6.99 o 
  -2   7   0      325.24      326.92     19.85 o 
  -1   7   0        5.19        6.46      1.93 o 
   0   7   0       14.95       13.91      2.44 o 
   1   7   0       36.63       42.55      5.80 o 
   2   7   0      323.94      317.04      7.86 o 
   3   7   0       45.06       44.48      2.17 o 
   4   7   0       42.54       47.99      3.32 o 
   5   7   0        0.02        1.26      0.89 o 
   6   7   0        5.67        5.52      1.94 o 
   7   7   0        7.50       12.56      4.86 o 
  -7   8   0        0.41        2.39      1.41 o 
  -6   8   0       23.16       28.72      5.64 o 
  -5   8   0        4.16        4.36      1.52 o 
  -4   8   0       13.34       14.69      3.28 o 
  -3   8   0      138.61      137.41      8.67 o 
  -2   8   0       14.49       15.54      3.48 o 
  -1   8   0      299.48      286.50      8.88 o 
   0   8   0       20.01       21.88      3.51 o 
   1   8   0      325.94      345.30     11.75 o 
   2   8   0        0.52        1.69      1.53 o 
   3   8   0       32.16       27.64      5.08 o 
   4   8   0        0.08        1.56      0.85 o 
   5   8   0        1.27        2.20      1.08 o 
   6   8   0        5.80        5.89      2.05 o 
  -6   9   0       23.68       28.20      7.90 o 
  -5   9   0        0.43        4.05      2.59 o 
  -4   9   0       23.96       24.13      3.68 o 
  -3   9   0       88.12       78.84      5.47 o 
  -2   9   0       13.18       11.73      2.01 o 
  -1   9   0       87.75       86.65      7.15 o 
   0   9   0       11.43       16.01      2.85 o 
   1   9   0        0.00        1.05      1.72 o 
   2   9   0      132.94      115.90     15.39 o 
   3   9   0       46.84       47.31      3.08 o 
   4   9   0       18.79       17.27      5.04 o 
   5   9   0      116.76      152.88     10.04 o 
  -5  10   0        2.28        3.90      2.00 o 
  -4  10   0        0.81        4.58      2.13 o 
  -3  10   0        3.64        3.28      2.33 o 
  -2  10   0        4.26        8.87      3.18 o 
  -1  10   0        0.01        2.84      1.75 o 
   0  10   0       54.31       58.45     11.23 o 
   1  10   0      107.63      107.67     16.58 o 
   2  10   0        4.99        4.96      2.69 o 
   3  10   0      140.57      132.22      5.78 o 
  -3  11   0        4.26        7.68      4.72 o 
  -2  11   0       24.77       22.19      6.02 o 
  -1  11   0        0.32        1.98      4.38 o 
   0  11   0        2.28        5.50      2.71 o 
   1  11   0       31.41       27.59      7.14 o 
  -1 -11   1       30.55       24.30      7.78 o 
   0 -11   1       32.67       45.83     10.14 o 
   1 -11   1        0.55        1.28      2.77 o 
   2 -11   1       50.03       50.34      8.62 o 
   3 -11   1        9.26        8.73      4.18 o 
  -3 -10   1      112.05      123.71     26.20 o 
  -2 -10   1        0.06        1.40      2.33 o 
  -1 -10   1       51.07       55.74     15.01 o 
   0 -10   1        4.35        9.46      3.97 o 
   1 -10   1        2.86        5.45      2.83 o 
   2 -10   1       76.05       65.93     11.73 o 
   3 -10   1       25.98       22.61      6.18 o 
   4 -10   1        7.65        8.79      3.93 o 
   5 -10   1        6.86       11.39      3.48 o 
  -5  -9   1        0.08        0.52      1.73 o 
  -4  -9   1      102.02       97.90      5.40 o 
  -3  -9   1       26.73       25.11      6.61 o 
  -2  -9   1      745.65      829.43     39.82 o 
  -1  -9   1       45.21       47.46      8.50 o 
   0  -9   1      224.22      247.45      8.95 o 
   1  -9   1       27.47       33.29      5.51 o 
   2  -9   1        2.56        4.15      1.63 o 
   3  -9   1        7.41        9.62      2.42 o 
   4  -9   1       18.48       15.42      3.67 o 
   5  -9   1       11.08        9.54      2.72 o 
   6  -9   1       24.00       25.97      7.16 o 
  -6  -8   1        2.25        2.33      1.75 o 
  -5  -8   1        3.51        3.60      1.18 o 
  -4  -8   1        7.95        9.07      1.79 o 
  -3  -8   1      208.66      210.63     14.01 o 
  -2  -8   1        8.77        8.94      1.91 o 
  -1  -8   1        2.07        1.96      2.37 o 
   0  -8   1      140.73      135.46      5.22 o 
   1  -8   1       19.79       19.31      3.90 o 
   2  -8   1       15.65       21.84      4.62 o 
   3  -8   1       21.95       23.66      4.45 o 
   4  -8   1       29.99       27.61      4.46 o 
   5  -8   1       31.97       29.77      6.26 o 
   6  -8   1        4.14        3.15      1.45 o 
   7  -8   1        2.06        0.73      1.54 o 
  -7  -7   1        2.37        4.12      1.95 o 
  -6  -7   1        0.17        1.67      1.37 o 
  -5  -7   1        0.89        1.45      0.86 o 
  -4  -7   1        6.43        8.16      1.57 o 
  -3  -7   1        2.78        4.84      1.79 o 
  -2  -7   1        2.38       -0.16      2.04 o 
  -1  -7   1        0.76        1.88      1.36 o 
   0  -7   1       77.03       84.80     11.65 o 
   1  -7   1      197.54      188.77      7.61 o 
   2  -7   1        3.32        3.71      1.90 o 
   3  -7   1       44.81       43.89      6.58 o 
   4  -7   1       29.32       32.42      4.67 o 
   5  -7   1      134.41      147.95     10.95 o 
   6  -7   1        0.28        0.93      1.46 o 
   7  -7   1        0.02        1.78      1.40 o 
   8  -7   1       21.82       14.53      4.32 o 
  -8  -6   1        2.38        3.81      2.52 o 
  -7  -6   1        0.04        3.13      2.15 o 
  -6  -6   1        0.04        0.43      0.93 o 
  -5  -6   1        4.32        4.50      1.22 o 
  -4  -6   1      155.63      156.00      5.64 o 
  -3  -6   1      713.33      711.29     27.10 o 
  -2  -6   1       11.32       11.44      1.96 o 
  -1  -6   1      307.71      305.38      5.06 o 
   0  -6   1      494.14      486.05     12.89 o 
   1  -6   1       36.34       40.07      6.08 o 
   2  -6   1        5.69       10.98      1.66 o 
   3  -6   1       14.93       13.26      2.03 o 
   4  -6   1       37.98       40.46      6.43 o 
   5  -6   1        0.73        2.30      1.35 o 
   6  -6   1       21.46       18.96      3.24 o 
   7  -6   1        0.38        2.29      1.34 o 
   8  -6   1       21.58       17.92      3.84 o 
  -8  -5   1      113.68      116.54      7.82 o 
  -7  -5   1       67.22       63.30      4.82 o 
  -6  -5   1        0.53        1.90      0.79 o 
  -5  -5   1      210.67      206.49      6.31 o 
  -4  -5   1      453.41      443.46     14.24 o 
  -3  -5   1        1.83        2.19      1.06 o 
  -2  -5   1        1.84        2.41      0.97 o 
  -1  -5   1        2.96        1.73      1.24 o 
   0  -5   1       90.75       79.62      4.82 o 
   1  -5   1      704.82      728.07     12.19 o 
   2  -5   1       19.02       15.90      2.81 o 
   3  -5   1      162.83      185.00     11.01 o 
   4  -5   1      546.15      553.53      8.73 o 
   5  -5   1       73.29       80.77      7.48 o 
   6  -5   1      511.20      569.94     26.20 o 
   7  -5   1       52.72       28.57     15.53 o 
   8  -5   1       21.06       27.72      5.54 o 
   9  -5   1        8.42       10.94      3.31 o 
  -9  -4   1       47.96       37.55      9.83 o 
  -8  -4   1       82.45       79.04      8.07 o 
  -7  -4   1        1.88        2.39      1.13 o 
  -6  -4   1       72.42       66.66      4.19 o 
  -5  -4   1        0.34        0.90      0.53 o 
  -4  -4   1       93.43      102.42      4.16 o 
  -3  -4   1     2388.48     2396.74     50.66 o 
  -2  -4   1       47.79       49.64      3.81 o 
  -1  -4   1      341.41      353.78      5.68 o 
   0  -4   1      707.11      689.44     15.72 o 
   1  -4   1      645.40      633.96      9.43 o 
   2  -4   1     3112.72     3351.41     34.21 o 
   3  -4   1        4.90        2.71      0.67 o 
   4  -4   1     1209.66     1197.77     44.24 o 
   5  -4   1     1575.48     1540.20     20.00 o 
   6  -4   1      339.08      337.65      9.34 o 
   7  -4   1        1.17        3.30      1.76 o 
   8  -4   1       13.98       13.61      2.91 o 
   9  -4   1       27.07       25.54      5.48 o 
  -9  -3   1        3.93        2.74      2.72 o 
  -8  -3   1       80.43       71.03     14.51 o 
  -7  -3   1      683.06      681.31     29.93 o 
  -6  -3   1      541.78      546.26     11.40 o 
  -5  -3   1       10.59       12.06      1.98 o 
  -4  -3   1        3.38        6.92      1.44 o 
  -3  -3   1      180.75      181.81      5.32 o 
  -2  -3   1      175.03      181.07      5.44 o 
  -1  -3   1     1043.86      935.01      8.46 o 
   0  -3   1        0.00        0.14      0.56 o 
   1  -3   1      573.78      523.75      4.71 o 
   2  -3   1       43.15       43.45      1.56 o 
   3  -3   1     2301.88     2118.26     34.32 o 
   4  -3   1       20.09       20.13      3.18 o 
   5  -3   1      303.69      300.04      6.86 o 
   6  -3   1      519.27      492.64     19.34 o 
   7  -3   1       31.98       18.04     13.17 o 
   8  -3   1        0.84        2.10      1.67 o 
   9  -3   1       75.27       73.09     14.15 o 
  -9  -2   1        1.84        3.29      2.27 o 
  -8  -2   1       15.61       22.77      4.29 o 
  -7  -2   1      113.80      113.59      3.56 o 
  -6  -2   1       16.35       16.25      1.42 o 
  -5  -2   1        4.96        4.85      0.73 o 
  -4  -2   1      180.55      187.06      8.93 o 
  -3  -2   1        2.41        3.51      0.57 o 
  -2  -2   1      993.00      914.75      8.75 o 
  -1  -2   1        1.24        1.87      0.62 o 
   0  -2   1     3849.48     3509.47     36.74 o 
   1  -2   1     9804.48     8376.69    453.97 o 
   2  -2   1     6498.99     6136.45     28.70 o 
   3  -2   1      578.22      605.40      7.67 o 
   4  -2   1        1.53        0.62      1.47 o 
   5  -2   1        6.03        6.86      1.51 o 
   6  -2   1        1.61        2.78      1.01 o 
   7  -2   1      107.43      108.56     11.07 o 
   8  -2   1       14.56       16.87      2.58 o 
   9  -2   1       22.62       25.30      5.41 o 
 -10  -1   1       15.67       16.67      4.73 o 
  -9  -1   1      240.48      240.86     16.71 o 
  -8  -1   1      135.61      129.78     12.12 o 
  -7  -1   1        0.09        0.67      0.34 o 
  -6  -1   1       59.44       56.46      5.07 o 
  -5  -1   1      208.44      205.24      4.16 o 
  -4  -1   1        0.09        0.64      0.55 o 
  -3  -1   1      239.87      221.40      5.20 o 
  -2  -1   1     4472.60     4125.21     45.23 o 
  -1  -1   1        0.97        0.96      0.28 o 
   0  -1   1     1059.49      966.27     10.83 o 
   1  -1   1        2.23        0.64      0.39 o 
   2  -1   1     3162.32     2850.55     16.75 o 
   3  -1   1       72.61       63.79      1.99 o 
   4  -1   1       29.88       32.21      4.76 o 
   5  -1   1       51.53       47.24      3.84 o 
   6  -1   1       17.06       14.14      6.24 o 
   7  -1   1       10.81       13.16      2.12 o 
   8  -1   1        2.34        3.25      1.29 o 
   9  -1   1        0.07        1.92      1.64 o 
 -10   0   1      197.47      189.67      8.55 o 
  -9   0   1       73.98       75.32     14.35 o 
  -8   0   1        0.00        0.92      1.08 o 
  -7   0   1       82.09       74.69      3.53 o 
  -6   0   1      201.72      218.45      8.61 o 
  -5   0   1      724.94      754.29     23.89 o 
  -4   0   1     1132.44     1161.49     15.92 o 
  -3   0   1      324.43      322.36      5.21 o 
  -2   0   1      364.13      314.86      6.33 o 
  -1   0   1       18.50        8.56      0.47 o 
   0   0   1      286.97       32.70      2.05 o 
   1   0   1      237.74      254.96      5.58 o 
   2   0   1       30.97       26.81      1.03 o 
   3   0   1       51.69       50.74      1.70 o 
   4   0   1       11.60       10.22      1.70 o 
   5   0   1     1542.17     1625.81     31.77 o 
   6   0   1       24.76       27.00      4.66 o 
   7   0   1      135.69      140.35      5.06 o 
   8   0   1        0.82        3.17      1.31 o 
   9   0   1       24.52       21.71      4.40 o 
 -10   1   1       58.91       51.03     10.65 o 
  -9   1   1       26.30       27.01      4.19 o 
  -8   1   1      141.05      164.81      8.15 o 
  -7   1   1        3.49        3.88      1.02 o 
  -6   1   1       15.40       20.66      2.89 o 
  -5   1   1     1698.42     1726.92     43.88 o 
  -4   1   1       43.85       61.31      2.71 o 
  -3   1   1      584.56      596.02     16.60 o 
  -2   1   1     4282.04     3960.31     61.05 o 
  -1   1   1      297.49      255.65      5.66 o 
   0   1   1       85.55       84.56      2.12 o 
   1   1   1     7753.72     6360.20     45.31 o 
   2   1   1     1062.82      989.28      5.56 o 
   3   1   1       13.00       14.41      1.69 o 
   4   1   1       31.65       25.05      1.61 o 
   5   1   1      156.70      164.73      3.84 o 
   6   1   1       66.23       71.58      5.80 o 
   7   1   1       10.87        9.66      2.41 o 
   8   1   1      122.89      113.82      9.62 o 
   9   1   1       13.11       12.69      4.53 o 
 -10   2   1        3.86        7.32      2.58 o 
  -9   2   1       21.96       17.20      3.96 o 
  -8   2   1       20.01       17.81      3.41 o 
  -7   2   1       27.63       30.25      5.56 o 
  -6   2   1       56.04       59.60      3.71 o 
  -5   2   1        0.07        0.97      0.82 o 
  -4   2   1      709.44      712.79     10.83 o 
  -3   2   1      174.73      168.85      4.41 o 
  -2   2   1        2.67        5.05      0.79 o 
   0   2   1     1070.53     1075.33     11.60 o 
   1   2   1      577.97      608.56      5.62 o 
   2   2   1      174.81      155.03      3.83 o 
   3   2   1        2.06        3.04      0.97 o 
   4   2   1      711.31      701.08     11.39 o 
   5   2   1        3.81        3.80      0.97 o 
   6   2   1      290.04      296.27      6.67 o 
   7   2   1        2.07        2.64      1.09 o 
   8   2   1        4.44        3.30      1.36 o 
   9   2   1        9.46        6.27      5.42 o 
 -10   3   1        0.00        2.60      3.30 o 
  -9   3   1       25.56       24.92      5.30 o 
  -8   3   1       31.31       25.20      3.66 o 
  -7   3   1        7.68        9.50      1.84 o 
  -6   3   1       93.60      103.30      3.95 o 
  -5   3   1      165.74      184.49      4.60 o 
  -4   3   1      223.28      249.79      7.70 o 
  -3   3   1       45.00       37.38      1.65 o 
  -2   3   1      669.55      674.87     10.53 o 
  -1   3   1     1149.06     1040.46     12.16 o 
   0   3   1      184.19      169.71      4.32 o 
   1   3   1       66.90       52.07      2.02 o 
   2   3   1      343.66      363.54      5.34 o 
   3   3   1      164.11      144.73      4.65 o 
   4   3   1      147.58      141.17      6.34 o 
   5   3   1       43.43       43.12      2.26 o 
   6   3   1       18.68       17.33      2.81 o 
   7   3   1        0.61        0.43      1.31 o 
   8   3   1       13.90       13.81      3.22 o 
   9   3   1        5.29        3.07      2.53 o 
  -9   4   1        5.68        3.29      1.89 o 
  -8   4   1        0.65        0.81      1.41 o 
  -7   4   1       75.97       81.89      5.78 o 
  -6   4   1      394.90      383.08     18.12 o 
  -5   4   1      239.64      257.74      7.98 o 
  -4   4   1      267.37      261.93      4.90 o 
  -3   4   1       96.24      104.17      4.43 o 
  -2   4   1       71.90       60.49      4.49 o 
  -1   4   1      199.36      218.76      9.21 o 
   0   4   1       76.55       61.64      2.40 o 
   1   4   1     2656.78     2760.90     56.17 o 
   2   4   1      566.77      621.91      9.43 o 
   3   4   1        6.77        7.13      1.37 o 
   4   4   1        0.09        0.98      0.80 o 
   5   4   1       76.72       77.99      3.18 o 
   6   4   1        0.68        1.62      0.87 o 
   7   4   1       10.62        9.61      2.27 o 
   8   4   1      124.90      143.06      7.66 o 
  -9   5   1       40.76       34.20      7.66 o 
  -8   5   1       11.63       12.07      3.47 o 
  -7   5   1       13.30       10.67      2.05 o 
  -6   5   1       14.13       15.95      2.44 o 
  -5   5   1      713.13      682.20     24.49 o 
  -4   5   1      167.14      179.73      7.58 o 
  -3   5   1       41.26       38.62      5.16 o 
  -2   5   1      110.75       97.64      3.48 o 
  -1   5   1       12.83       13.28      2.09 o 
   0   5   1      925.64      964.82     34.42 o 
   1   5   1        6.83        7.20      1.67 o 
   2   5   1       32.63       23.30      1.99 o 
   3   5   1        1.82        4.34      1.07 o 
   4   5   1      662.86      693.06     10.29 o 
   5   5   1        0.12        0.99      0.60 o 
   6   5   1        1.01        3.63      0.87 o 
   7   5   1        8.70       14.84      3.45 o 
   8   5   1        4.20        3.01      1.79 o 
  -9   6   1        0.90        2.27      1.12 o 
  -8   6   1       14.64       16.71      2.80 o 
  -7   6   1        0.04        1.34      0.87 o 
  -6   6   1      324.29      320.48     11.14 o 
  -5   6   1       41.64       52.55      4.64 o 
  -4   6   1      155.04      156.84     18.80 o 
  -3   6   1       57.60       60.70      2.85 o 
  -2   6   1       18.97       17.61      2.48 o 
  -1   6   1     1730.87     1869.14     22.47 o 
   0   6   1       33.45       43.56      2.85 o 
   1   6   1       33.10       39.73      5.32 o 
   2   6   1       43.43       49.87      2.66 o 
   3   6   1      583.72      636.69      9.78 o 
   4   6   1       56.84       53.07      3.53 o 
   5   6   1        3.67        3.78      1.07 o 
   6   6   1        0.21        2.65      1.56 o 
   7   6   1       10.18        7.10      2.40 o 
  -8   7   1        9.36        8.07      1.86 o 
  -7   7   1       10.40        6.82      1.62 o 
  -6   7   1       36.39       30.78      5.45 o 
  -5   7   1      357.86      413.00     16.88 o 
  -4   7   1        3.53        3.16      1.24 o 
  -3   7   1      327.94      314.63      6.83 o 
  -2   7   1      146.54      156.16      6.16 o 
  -1   7   1      216.97      230.35      9.75 o 
   0   7   1       59.78       64.86      4.69 o 
   1   7   1       19.25       18.29      3.92 o 
   2   7   1       14.38       12.98      2.61 o 
   3   7   1      149.99      165.61      4.32 o 
   4   7   1       26.98       30.58      5.52 o 
   5   7   1       40.90       40.89      3.48 o 
   6   7   1       15.99       18.27      5.70 o 
  -7   8   1        2.24        3.87      1.70 o 
  -6   8   1        5.81        7.40      3.01 o 
  -5   8   1       43.43       47.58      7.80 o 
  -4   8   1       64.39       64.81      7.50 o 
  -3   8   1       67.81       61.64      5.43 o 
  -2   8   1       47.86       47.11      3.78 o 
  -1   8   1      221.55      222.22      9.17 o 
   0   8   1      153.92      162.09      7.83 o 
   1   8   1      154.69      159.17      8.69 o 
   2   8   1        0.85        1.05      0.72 o 
   3   8   1        0.94        1.70      1.10 o 
   4   8   1        7.08        5.58      1.78 o 
   5   8   1        0.37        1.26      0.71 o 
  -7   9   1       16.02       11.96      3.68 o 
  -6   9   1        2.51        6.27      4.52 o 
  -5   9   1       36.64       36.11      8.60 o 
  -4   9   1      102.93      118.92     15.41 o 
  -3   9   1       24.31       29.99      4.94 o 
  -2   9   1       68.08       70.60     11.86 o 
  -1   9   1        0.16        3.53      1.63 o 
   0   9   1       20.85       18.84      3.42 o 
   1   9   1       20.39       25.84      5.47 o 
   2   9   1       79.97       58.67     11.70 o 
   3   9   1      145.34      135.71      4.82 o 
   4   9   1       16.98       12.57      3.41 o 
  -5  10   1        0.27        3.28      3.18 o 
  -4  10   1        4.87        6.40      2.36 o 
  -3  10   1       46.15       51.19     11.95 o 
  -2  10   1        0.02        2.61      1.98 o 
  -1  10   1        0.06        0.97      2.17 o 
   0  10   1        6.39       12.31      2.78 o 
   1  10   1       92.77       92.12     16.22 o 
   2  10   1       35.41       32.59      7.23 o 
   3  10   1       17.48       14.95      3.68 o 
  -3  11   1        0.62        4.06      2.78 o 
  -2  11   1      105.16      101.46     12.19 o 
  -1  11   1       20.80       23.51      8.17 o 
   0  11   1       29.32       24.58      7.24 o 
  -1 -11   2        6.94        7.39      3.55 o 
   0 -11   2        6.95        6.49      3.19 o 
   1 -11   2       34.82       26.35      6.09 o 
   2 -11   2        0.01        4.11      2.64 o 
  -4 -10   2        3.67        4.12      1.68 o 
  -3 -10   2       44.93       34.69      9.57 o 
  -2 -10   2       54.69       42.96     10.53 o 
  -1 -10   2       58.24       66.99     11.95 o 
   0 -10   2       25.97       29.65      5.10 o 
   1 -10   2        6.86        5.79      1.86 o 
   2 -10   2       24.39       27.52      6.74 o 
   3 -10   2       15.29        9.04      4.19 o 
   4 -10   2       10.77       17.00      4.91 o 
   5 -10   2       10.37       12.17      6.19 o 
  -5  -9   2       13.60        7.43      3.66 o 
  -4  -9   2       36.08       30.26      7.46 o 
  -3  -9   2      292.02      303.31     16.40 o 
  -2  -9   2      221.45      243.93     13.30 o 
  -1  -9   2        8.72        6.02      2.37 o 
   0  -9   2        3.47        5.22      2.27 o 
   1  -9   2        1.73        4.55      1.69 o 
   2  -9   2        2.63        5.85      2.37 o 
   3  -9   2      240.14      242.47     13.39 o 
   4  -9   2        9.49        4.02      2.83 o 
   5  -9   2        0.16        1.80      1.93 o 
   6  -9   2       25.32       21.98      6.73 o 
  -6  -8   2        4.83        7.64      2.54 o 
  -5  -8   2        1.23        2.32      1.99 o 
  -4  -8   2       14.91       15.45      2.63 o 
  -3  -8   2      354.01      390.01     19.13 o 
  -2  -8   2      188.31      198.37     14.51 o 
  -1  -8   2      211.00      228.87     10.40 o 
   0  -8   2        0.33        1.68      1.53 o 
   1  -8   2       37.77       39.58      5.84 o 
   2  -8   2      117.21       93.19     12.10 o 
   3  -8   2        4.48        8.70      2.42 o 
   4  -8   2        0.41        2.49      1.92 o 
   5  -8   2       70.44       59.28      9.76 o 
   6  -8   2        3.61        3.39      1.63 o 
   7  -8   2      130.61      134.32      9.22 o 
  -7  -7   2        1.27        1.41      1.22 o 
  -6  -7   2        6.39        7.07      2.68 o 
  -5  -7   2       44.03       45.42      4.58 o 
  -4  -7   2      117.88      133.52      4.12 o 
  -3  -7   2      181.39      199.08      9.51 o 
  -2  -7   2       97.11      101.12      9.06 o 
  -1  -7   2      251.01      262.42     10.96 o 
   0  -7   2      144.81      141.88     12.27 o 
   1  -7   2       45.15       47.24      6.95 o 
   2  -7   2        5.43        6.95      2.20 o 
   3  -7   2       34.78       30.62      4.94 o 
   4  -7   2       17.96       14.58      2.94 o 
   5  -7   2       17.48       13.56      2.55 o 
   6  -7   2      173.04      156.95     12.49 o 
   7  -7   2      111.24       95.26     11.77 o 
   8  -7   2        7.05        5.31      2.36 o 
  -8  -6   2        1.22        1.63      1.45 o 
  -7  -6   2        0.16        2.20      1.44 o 
  -6  -6   2        2.78        3.17      1.22 o 
  -5  -6   2       92.09      103.91      3.61 o 
  -4  -6   2       51.26       49.62      2.79 o 
  -3  -6   2        0.38        2.54      1.33 o 
  -2  -6   2        2.85        3.73      1.46 o 
  -1  -6   2      107.04      100.11      5.83 o 
   0  -6   2        0.80        2.50      1.35 o 
   1  -6   2        1.97        4.41      1.43 o 
   2  -6   2       92.09      103.95      4.23 o 
   3  -6   2       70.94       88.12      9.65 o 
   4  -6   2      113.31      107.35      4.38 o 
   5  -6   2       18.08       21.01      3.13 o 
   6  -6   2      180.17      173.62      7.79 o 
   7  -6   2      159.80      141.16     17.30 o 
   8  -6   2       15.85       15.65      3.43 o 
  -8  -5   2      251.57      256.57      8.51 o 
  -7  -5   2      228.98      226.34     14.54 o 
  -6  -5   2      141.55      130.37      4.39 o 
  -5  -5   2     1333.15     1405.10      9.39 o 
  -4  -5   2      393.69      373.89     12.11 o 
  -3  -5   2      451.07      501.79      6.60 o 
  -2  -5   2       15.15       19.59      2.74 o 
  -1  -5   2      812.69      836.89     25.32 o 
   0  -5   2       31.87       34.94      4.48 o 
   1  -5   2       58.59       56.81      2.91 o 
   2  -5   2       18.35       26.58      3.73 o 
   3  -5   2      530.57      566.17     24.99 o 
   4  -5   2      202.20      200.20      9.68 o 
   5  -5   2       31.84       34.38      4.55 o 
   6  -5   2      691.60      724.82     28.92 o 
   7  -5   2       13.90       18.87      3.44 o 
   8  -5   2       20.57       18.90      5.40 o 
   9  -5   2       17.38       10.15      4.60 o 
  -9  -4   2       89.92       92.86     15.14 o 
  -8  -4   2        5.98       10.83      2.84 o 
  -7  -4   2      205.36      225.08     14.42 o 
  -6  -4   2        1.26        2.25      0.70 o 
  -5  -4   2       97.58       96.74      3.50 o 
  -4  -4   2      167.22      181.54      3.19 o 
  -3  -4   2        6.08        6.17      1.09 o 
  -2  -4   2       32.65       33.87      3.98 o 
  -1  -4   2      124.00      103.18      2.90 o 
   0  -4   2      248.43      260.02      4.23 o 
   1  -4   2      666.16      693.68     28.74 o 
   2  -4   2      335.75      434.55     20.87 o 
   3  -4   2     1832.61     1734.70     31.05 o 
   4  -4   2      579.17      574.35     20.15 o 
   5  -4   2        0.55        1.74      1.04 o 
   6  -4   2       18.04       15.55      3.03 o 
   7  -4   2      495.04      507.10     15.22 o 
   8  -4   2       43.43       43.99      6.95 o 
   9  -4   2       64.95       43.83      9.29 o 
  -9  -3   2       57.35       66.11      7.31 o 
  -8  -3   2      902.54      973.37     42.35 o 
  -7  -3   2      411.33      406.83     10.53 o 
  -6  -3   2       82.81       80.99      3.30 o 
  -5  -3   2       89.26       89.58      2.46 o 
  -4  -3   2       22.49       16.55      2.58 o 
  -3  -3   2      614.84      636.98     16.00 o 
  -2  -3   2      611.22      627.70     10.41 o 
  -1  -3   2       75.58       76.80      2.38 o 
   0  -3   2      314.64      280.79      7.66 o 
   1  -3   2     3555.33     3515.03     67.72 o 
   2  -3   2      141.95      143.76      3.67 o 
   3  -3   2       89.14       75.77      3.85 o 
   4  -3   2       94.26       82.11      7.17 o 
   5  -3   2       18.02       17.68      3.12 o 
   6  -3   2      107.04      124.89     14.93 o 
   7  -3   2       27.43       25.08      9.48 o 
   8  -3   2       65.02       31.33     19.47 o 
   9  -3   2        2.30        3.10      2.55 o 
  -9  -2   2      156.13      138.95     10.05 o 
  -8  -2   2       97.70      107.67      9.07 o 
  -7  -2   2       23.05       21.04      1.66 o 
  -6  -2   2       20.75       19.54      1.68 o 
  -5  -2   2       85.16       88.73      1.59 o 
  -4  -2   2      288.14      334.50      7.16 o 
  -3  -2   2      185.37      195.98      3.44 o 
  -2  -2   2     1798.52     1682.96     16.15 o 
  -1  -2   2       75.98       59.67      1.76 o 
   0  -2   2      801.95      728.83     10.15 o 
   1  -2   2    17857.23    14832.78    449.94 o 
   2  -2   2      712.65      676.49     14.67 o 
   3  -2   2       85.95       87.06      3.27 o 
   4  -2   2        6.65        7.06      1.38 o 
   5  -2   2      235.21      232.41      8.23 o 
   6  -2   2      133.80      142.28     10.01 o 
   7  -2   2       60.23       59.67      8.30 o 
   8  -2   2        1.73        2.47      1.85 o 
   9  -2   2       16.91       20.01      4.40 o 
 -10  -1   2       68.55       62.27     13.70 o 
  -9  -1   2        0.22        3.28      1.76 o 
  -8  -1   2      200.22      206.88     15.52 o 
  -7  -1   2       42.36       39.89      3.38 o 
  -6  -1   2       16.21       17.36      1.54 o 
  -5  -1   2       10.25        7.72      0.80 o 
  -4  -1   2     1114.35     1105.27     37.32 o 
  -3  -1   2     1522.85     1518.78     33.40 o 
  -2  -1   2       25.87       22.29      1.47 o 
  -1  -1   2     4169.16     3822.14     24.66 o 
   0  -1   2     1318.90     1208.80     13.50 o 
   1  -1   2     1026.02      951.90      5.55 o 
   2  -1   2       73.90       66.54      2.23 o 
   3  -1   2      310.34      321.20      4.50 o 
   4  -1   2       34.92       35.67      4.11 o 
   5  -1   2       34.93       37.43      6.35 o 
   6  -1   2        6.78        6.51      1.49 o 
   7  -1   2       86.20       89.15      5.24 o 
   8  -1   2        6.37        4.94      1.47 o 
   9  -1   2      156.18      162.09     11.37 o 
 -10   0   2       33.13       32.29      8.23 o 
  -9   0   2      114.25      119.34     18.89 o 
  -8   0   2        1.50        1.58      0.81 o 
  -7   0   2        6.39        5.54      1.42 o 
  -6   0   2        2.41        1.95      0.66 o 
  -5   0   2      115.51      117.21      3.91 o 
  -4   0   2      640.62      694.29     13.62 o 
  -3   0   2       53.56       49.40      1.75 o 
  -2   0   2    10029.54     8301.09    156.99 o 
  -1   0   2     1650.82     1559.32     15.95 o 
   0   0   2       24.80       15.42      0.58 o 
   1   0   2     8794.96     7349.29     61.71 o 
   2   0   2       37.18       38.57      1.29 o 
   3   0   2       21.87       24.70      1.78 o 
   4   0   2        0.03        1.01      0.92 o 
   5   0   2      318.65      326.56     13.90 o 
   6   0   2        3.31        2.24      1.38 o 
   7   0   2       82.91       91.25      7.71 o 
   8   0   2       13.80       15.17      3.27 o 
   9   0   2        0.03        1.26      1.24 o 
 -10   1   2       52.09       52.77      9.60 o 
  -9   1   2       76.60       69.50     12.17 o 
  -8   1   2      138.13      127.91      5.26 o 
  -7   1   2        6.69        8.38      1.79 o 
  -6   1   2        0.76        1.51      0.69 o 
  -5   1   2        0.05        1.32      0.95 o 
  -4   1   2      117.77      135.27      3.90 o 
  -3   1   2      283.21      244.37      5.92 o 
  -2   1   2     1842.28     1644.82     28.13 o 
  -1   1   2       65.68       47.06      1.37 o 
   1   1   2     2764.97     2647.90     22.54 o 
   2   1   2      324.73      343.36      3.95 o 
   3   1   2      765.02      730.31     12.11 o 
   4   1   2       81.72       76.19      2.79 o 
   5   1   2      152.03      148.55      5.02 o 
   6   1   2      344.55      354.28      9.12 o 
   7   1   2      256.08      260.29     12.36 o 
   8   1   2        3.78        3.39      1.46 o 
   9   1   2       11.25       17.47      4.95 o 
 -10   2   2        0.19        3.21      4.08 o 
  -9   2   2      147.97      133.02     11.39 o 
  -8   2   2        0.35        1.78      1.55 o 
  -7   2   2       13.57       15.04      2.80 o 
  -6   2   2       36.83       37.59      4.96 o 
  -5   2   2       37.04       43.12      2.82 o 
  -4   2   2      763.84      838.59     14.83 o 
  -3   2   2       33.40       26.10      1.80 o 
  -2   2   2        4.10        1.62      0.49 o 
  -1   2   2      163.89      158.87      3.79 o 
   0   2   2     3198.08     2968.21     53.94 o 
   2   2   2      346.26      329.14      4.23 o 
   3   2   2      482.55      532.19     10.79 o 
   4   2   2      332.45      344.12      4.34 o 
   5   2   2        0.00        1.67      1.29 o 
   6   2   2        6.82        8.87      2.37 o 
   7   2   2        2.57        2.66      0.98 o 
   8   2   2       20.80       19.24      3.84 o 
   9   2   2        1.04        1.92      1.89 o 
 -10   3   2        0.64        1.17      3.56 o 
  -9   3   2       26.07       24.39      4.26 o 
  -8   3   2      128.80      124.97      8.08 o 
  -7   3   2       21.90       25.48      4.17 o 
  -6   3   2      486.10      494.34     18.83 o 
  -5   3   2       29.10       30.65      3.09 o 
  -4   3   2      120.36      119.08      3.99 o 
  -3   3   2        3.43        5.25      0.75 o 
  -2   3   2      322.79      348.74      6.05 o 
  -1   3   2      181.93      193.50      8.99 o 
   0   3   2      304.69      304.98      7.39 o 
   1   3   2      560.02      571.73     11.35 o 
   2   3   2      127.01      133.06      3.90 o 
   3   3   2       14.04       14.44      2.35 o 
   4   3   2       12.65       20.87      3.18 o 
   5   3   2       11.67       14.35      2.36 o 
   6   3   2       81.62       79.84      3.27 o 
   7   3   2        0.68        2.35      1.08 o 
   8   3   2        7.19        5.23      1.85 o 
 -10   4   2       14.27       15.12      3.39 o 
  -9   4   2       36.96       36.54      6.74 o 
  -8   4   2       71.01       76.32     11.05 o 
  -7   4   2        0.57        2.27      1.22 o 
  -6   4   2       38.38       34.18      4.07 o 
  -5   4   2       24.91       25.26      4.12 o 
  -4   4   2       52.87       54.66      2.62 o 
  -3   4   2       14.13       14.11      1.16 o 
  -2   4   2        4.36        5.69      0.89 o 
  -1   4   2      133.33      130.81      4.72 o 
   0   4   2      127.17      121.43      3.94 o 
   1   4   2      283.30      336.13      7.27 o 
   2   4   2      706.65      779.79     12.47 o 
   3   4   2      321.77      313.74      6.88 o 
   4   4   2      111.27      118.18      6.01 o 
   5   4   2        4.13        3.59      1.03 o 
   6   4   2       31.47       31.64      5.42 o 
   7   4   2       12.19       12.52      2.80 o 
   8   4   2       26.09       26.48      7.55 o 
  -9   5   2        5.95        6.16      1.75 o 
  -8   5   2        4.37        4.48      1.10 o 
  -7   5   2       26.12       29.41      3.70 o 
  -6   5   2      203.07      205.40     11.92 o 
  -5   5   2      377.82      381.38     17.04 o 
  -4   5   2       56.72       58.31      1.79 o 
  -3   5   2        0.57        0.25      0.33 o 
  -2   5   2       81.86       81.57      2.77 o 
  -1   5   2      403.79      396.35     12.32 o 
   0   5   2      573.87      581.78      9.78 o 
   1   5   2       95.65       82.31      2.97 o 
   2   5   2       23.59       24.76      1.77 o 
   3   5   2      464.59      482.42     17.52 o 
   4   5   2       91.57       77.19      6.41 o 
   5   5   2        0.20        1.46      1.71 o 
   6   5   2        0.10        0.79      0.86 o 
   7   5   2        0.97        1.07      1.15 o 
  -9   6   2        0.30        1.19      1.60 o 
  -8   6   2        0.79        1.68      0.82 o 
  -7   6   2       36.73       32.30      5.59 o 
  -6   6   2      106.16      118.59      5.69 o 
  -5   6   2      234.50      245.33     13.01 o 
  -4   6   2       89.02       82.79      5.75 o 
  -3   6   2       28.07       29.54      1.66 o 
  -2   6   2       18.11       19.49      2.67 o 
  -1   6   2       76.15       58.19      3.28 o 
   0   6   2      191.01      186.87      6.35 o 
   1   6   2       32.42       33.38      1.87 o 
   2   6   2      110.10      106.81      2.38 o 
   3   6   2       54.94       52.41      2.32 o 
   4   6   2       34.74       43.21      2.85 o 
   5   6   2       27.03       29.61      4.68 o 
   6   6   2        2.12        3.79      1.29 o 
   7   6   2       19.65       19.98      4.63 o 
  -8   7   2        0.32        1.82      1.09 o 
  -7   7   2        0.51        2.39      1.04 o 
  -6   7   2       18.18       19.34      3.43 o 
  -5   7   2      110.75      107.04      5.72 o 
  -4   7   2       97.45       89.63      9.33 o 
  -3   7   2      162.32      152.36      3.96 o 
  -2   7   2       29.74       28.21      3.41 o 
  -1   7   2       24.67       29.79      3.09 o 
   0   7   2      328.72      346.21      4.98 o 
   1   7   2       31.98       30.66      2.51 o 
   2   7   2        1.37        1.27      1.00 o 
   3   7   2       61.88       61.16      2.82 o 
   4   7   2      145.18      127.79      9.35 o 
   5   7   2        0.00        0.41      0.92 o 
   6   7   2       22.58       24.91      8.98 o 
  -8   8   2        0.02        0.63      2.03 o 
  -7   8   2       31.51       33.51      5.64 o 
  -6   8   2       19.85       18.67      4.66 o 
  -5   8   2       89.75       88.72      4.96 o 
  -4   8   2       17.29       20.67      4.34 o 
  -3   8   2       96.79       89.30      7.32 o 
  -2   8   2       21.20       24.13      5.93 o 
  -1   8   2       30.39       34.39      6.71 o 
   0   8   2        2.57        2.67      0.79 o 
   1   8   2       48.34       55.13      2.53 o 
   2   8   2      221.46      234.87      6.95 o 
   3   8   2       51.64       42.80      3.24 o 
   4   8   2       21.88       21.76      4.52 o 
   5   8   2       67.30       75.04      3.79 o 
  -7   9   2        0.14        1.65      1.45 o 
  -6   9   2        7.57        9.77      2.56 o 
  -5   9   2       40.42       31.43      5.88 o 
  -4   9   2       11.74       14.63      4.39 o 
  -3   9   2      183.99      193.13     20.54 o 
  -2   9   2       55.65       66.26     12.11 o 
  -1   9   2       23.93       13.34      5.05 o 
   0   9   2       39.02       42.29      8.44 o 
   1   9   2       23.85       20.90      4.45 o 
   2   9   2       73.94       72.86      8.31 o 
   3   9   2       82.25       96.37      5.67 o 
   4   9   2       13.42        9.81      3.61 o 
  -5  10   2        8.75        9.16      3.17 o 
  -4  10   2        0.22        2.94      2.15 o 
  -3  10   2       16.14        6.25      2.69 o 
  -2  10   2       25.33       24.75      7.55 o 
  -1  10   2       64.91       55.30     12.58 o 
   0  10   2       98.05       85.73     17.74 o 
   1  10   2       65.59       54.12     16.11 o 
   2  10   2        9.62        6.38      2.22 o 
  -2  11   2       28.83       25.26      8.15 o 
  -1  11   2        0.00        4.98      2.77 o 
  -1 -11   3        1.98        2.18      2.17 o 
   0 -11   3       30.19       30.64      8.59 o 
   1 -11   3       79.17       93.79     20.92 o 
   2 -11   3       25.74       31.60      8.08 o 
  -4 -10   3       29.84       20.71      7.55 o 
  -3 -10   3      147.16      139.72      7.69 o 
  -2 -10   3       12.47       12.45      2.88 o 
  -1 -10   3      100.02       95.53      7.21 o 
   0 -10   3       74.82      109.83     13.29 o 
   1 -10   3       17.88       14.75      4.29 o 
   2 -10   3       10.32       11.70      2.70 o 
   3 -10   3       17.07       12.30      3.53 o 
   4 -10   3       12.60       10.17      3.30 o 
  -5  -9   3       72.77       47.76     23.90 o 
  -4  -9   3       73.19       83.00     13.10 o 
  -3  -9   3        2.90        1.17      1.97 o 
  -2  -9   3        5.85        4.40      2.48 o 
  -1  -9   3        2.39        1.88      2.32 o 
   0  -9   3      254.36      256.18     13.70 o 
   1  -9   3       58.91       56.54      9.21 o 
   2  -9   3       65.85       55.87      9.50 o 
   3  -9   3       42.98       29.38      4.68 o 
   4  -9   3        1.65        1.89      1.85 o 
   5  -9   3        1.11        2.83      2.31 o 
   6  -9   3       47.56       39.71      8.95 o 
  -6  -8   3       20.11       17.42      5.12 o 
  -5  -8   3        0.71        4.16      2.95 o 
  -4  -8   3      115.40      115.26     11.41 o 
  -3  -8   3       22.14       22.43      3.50 o 
  -2  -8   3     1489.99     1588.87     22.57 o 
  -1  -8   3       19.62       19.61      3.81 o 
   0  -8   3        2.23        3.89      1.92 o 
   1  -8   3       11.99       11.54      2.35 o 
   2  -8   3        1.47        3.82      1.66 o 
   3  -8   3        4.84        2.92      2.02 o 
   4  -8   3      180.85      181.31      9.56 o 
   5  -8   3        0.39        2.51      2.03 o 
   6  -8   3       18.39        9.40      2.60 o 
   7  -8   3       87.92       84.24     14.14 o 
  -7  -7   3       40.65       36.36      9.36 o 
  -6  -7   3       33.38       32.06      6.79 o 
  -5  -7   3        2.27        3.99      1.09 o 
  -4  -7   3      262.03      261.56     15.67 o 
  -3  -7   3      712.95      810.41     25.49 o 
  -2  -7   3      657.83      660.44     16.68 o 
  -1  -7   3        0.33        1.65      2.21 o 
   0  -7   3        1.86        3.98      1.61 o 
   1  -7   3       12.96       16.27      2.81 o 
   2  -7   3       37.88       47.90      7.97 o 
   3  -7   3       17.48       19.45      3.39 o 
   4  -7   3       25.14       20.09      3.72 o 
   5  -7   3       21.49       25.76      4.11 o 
   6  -7   3      103.53       99.39     10.25 o 
   7  -7   3        1.28        3.60      1.66 o 
  -8  -6   3        1.38        2.04      1.57 o 
  -7  -6   3        1.20        1.95      1.25 o 
  -6  -6   3        9.76        7.15      2.17 o 
  -5  -6   3       15.02       13.89      1.32 o 
  -4  -6   3       14.51       11.45      1.76 o 
  -3  -6   3       40.27       41.83      5.66 o 
  -2  -6   3       62.53       65.08      4.37 o 
  -1  -6   3       15.89       18.25      3.22 o 
   0  -6   3      101.81      100.51      4.09 o 
   1  -6   3       18.29       25.75      4.29 o 
   2  -6   3       31.09       39.08      5.48 o 
   3  -6   3       36.05       41.05      6.93 o 
   4  -6   3      131.83      136.42      9.12 o 
   5  -6   3      281.69      272.18      9.59 o 
   6  -6   3      203.13      207.58     11.41 o 
   7  -6   3       14.83       16.52      3.49 o 
   8  -6   3        2.06        3.31      1.51 o 
  -8  -5   3       10.14        9.18      2.34 o 
  -7  -5   3       73.75       76.52      4.96 o 
  -6  -5   3      299.73      306.27      8.66 o 
  -5  -5   3      405.69      414.16      6.14 o 
  -4  -5   3       11.54       14.40      2.73 o 
  -3  -5   3      408.24      407.54     12.22 o 
  -2  -5   3      173.42      175.83      4.31 o 
  -1  -5   3      115.95      110.80      4.69 o 
   0  -5   3        3.12        6.96      1.50 o 
   1  -5   3       80.55       85.68      4.19 o 
   2  -5   3        3.47        7.07      1.34 o 
   3  -5   3      222.52      243.58      9.95 o 
   4  -5   3      170.54      157.24      7.09 o 
   5  -5   3      114.20      117.12      3.92 o 
   6  -5   3        5.98        6.32      1.33 o 
   7  -5   3        0.82        4.49      1.97 o 
   8  -5   3       20.65       19.90      3.96 o 
  -9  -4   3        3.84        4.68      1.74 o 
  -8  -4   3      131.72      121.73     11.00 o 
  -7  -4   3      617.03      579.57     45.04 o 
  -6  -4   3       17.83       23.46      6.07 o 
  -5  -4   3       10.40       12.08      0.65 o 
  -4  -4   3        0.07        1.11      0.68 o 
  -3  -4   3      109.81      132.55      4.30 o 
  -2  -4   3      941.24      949.64     23.56 o 
  -1  -4   3      451.82      446.86     10.67 o 
   0  -4   3      366.30      342.50      7.90 o 
   1  -4   3     1171.31     1178.24     27.36 o 
   2  -4   3      696.74      716.73     26.50 o 
   3  -4   3     1656.79     1787.97     55.65 o 
   4  -4   3        1.84        2.54      0.75 o 
   5  -4   3        0.55        0.32      2.53 o 
   6  -4   3      139.69      148.30      7.24 o 
   7  -4   3      422.10      438.98     31.51 o 
   8  -4   3        0.13        2.70      1.30 o 
   9  -4   3        0.37        3.03      2.05 o 
  -9  -3   3        0.00        2.82      1.82 o 
  -8  -3   3        0.44        2.56      1.63 o 
  -7  -3   3      111.88      113.10     14.89 o 
  -6  -3   3       36.17       34.74      7.96 o 
  -5  -3   3      144.78      139.25      6.95 o 
  -4  -3   3       32.71       45.88      3.58 o 
  -3  -3   3      313.54      378.32     12.38 o 
  -2  -3   3        8.55        7.15      1.07 o 
  -1  -3   3      532.66      527.80      6.86 o 
   0  -3   3      274.62      242.07      5.81 o 
   1  -3   3       15.11       11.30      1.00 o 
   2  -3   3      241.71      272.67      8.03 o 
   3  -3   3      194.76      194.53      7.31 o 
   4  -3   3       31.27       39.20      6.85 o 
   5  -3   3       32.80       33.37      4.90 o 
   6  -3   3      607.00      608.52     32.06 o 
   7  -3   3        4.63        4.06      1.79 o 
   8  -3   3       14.38       14.35      3.30 o 
   9  -3   3       47.13       46.57     12.21 o 
 -10  -2   3        7.32        4.21      2.09 o 
  -9  -2   3      108.38      106.47     10.45 o 
  -8  -2   3       14.10       16.60      4.24 o 
  -7  -2   3      187.24      186.96      9.24 o 
  -6  -2   3       24.28       23.31      6.59 o 
  -5  -2   3       99.46       99.59      6.37 o 
  -4  -2   3      200.67      197.59      8.76 o 
  -3  -2   3      215.10      206.98      5.93 o 
  -2  -2   3     1646.75     1627.25     12.45 o 
  -1  -2   3      284.76      260.85      5.95 o 
   0  -2   3       71.13       73.07      2.03 o 
   1  -2   3     1342.41     1232.12      8.29 o 
   2  -2   3     1734.27     1715.88     22.47 o 
   3  -2   3       41.09       33.92      2.94 o 
   4  -2   3        8.60        8.85      1.94 o 
   5  -2   3        1.98        4.72      1.24 o 
   6  -2   3      220.99      204.88      6.69 o 
   7  -2   3        0.05        0.22      2.10 o 
   8  -2   3       94.65       90.54     15.03 o 
   9  -2   3        0.00        2.40      1.16 o 
 -10  -1   3        0.00        2.16      1.91 o 
  -9  -1   3       11.19       10.97      3.20 o 
  -8  -1   3      101.56      103.78     10.72 o 
  -7  -1   3      123.12      121.99      2.34 o 
  -6  -1   3      350.16      359.24      4.56 o 
  -5  -1   3       13.40        9.60      1.24 o 
  -4  -1   3     3499.73     3560.89     33.79 o 
  -3  -1   3     1576.27     1544.40     20.88 o 
  -2  -1   3       74.39       80.91      2.21 o 
  -1  -1   3        0.81        2.82      0.43 o 
   0  -1   3      725.45      663.36      8.94 o 
   1  -1   3     1287.24     1294.66     24.00 o 
   2  -1   3     1341.25     1195.11     12.76 o 
   3  -1   3       46.53       44.08      2.88 o 
   4  -1   3       25.05       35.45      5.81 o 
   5  -1   3        6.83        8.12      1.81 o 
   6  -1   3       39.83       39.25      6.22 o 
   7  -1   3       13.73       14.59      3.08 o 
   8  -1   3        4.30        5.88      1.85 o 
   9  -1   3       55.91       41.58      9.77 o 
 -10   0   3        2.36        1.33      2.49 o 
  -9   0   3        0.80        3.42      2.38 o 
  -8   0   3       53.25       54.13      5.81 o 
  -7   0   3        7.25        5.32      1.21 o 
  -6   0   3      116.09      117.50      4.21 o 
  -5   0   3      482.04      522.88     10.76 o 
  -4   0   3      119.98      126.27      5.14 o 
  -3   0   3     1920.32     1878.61     18.15 o 
  -2   0   3      595.26      599.32      5.55 o 
  -1   0   3     2750.73     2442.42     20.39 o 
   0   0   3      953.48      921.18     12.39 o 
   1   0   3     3428.48     3281.18     22.05 o 
   2   0   3        0.04        1.68      0.46 o 
   3   0   3        8.77       14.01      1.80 o 
   4   0   3      185.23      181.98     11.97 o 
   5   0   3      838.12      932.49     41.10 o 
   6   0   3      170.33      196.83      9.37 o 
   7   0   3       34.19       43.79      7.36 o 
   8   0   3       17.63       18.67      3.94 o 
   9   0   3        0.53        1.74      1.36 o 
 -10   1   3       12.06        7.57      3.35 o 
  -9   1   3       94.48       89.21     15.31 o 
  -8   1   3        0.97        2.25      1.44 o 
  -7   1   3       45.08       47.93      3.41 o 
  -6   1   3      349.10      402.95      9.16 o 
  -5   1   3     1024.92     1161.29     28.62 o 
  -4   1   3      152.75      160.93      4.01 o 
  -3   1   3      107.35      105.19      3.33 o 
  -2   1   3       78.61       57.25      2.06 o 
  -1   1   3        0.02        1.19      0.39 o 
   0   1   3     6952.98     6519.52     50.10 o 
   1   1   3       32.30       32.40      1.06 o 
   2   1   3        1.89        4.56      0.58 o 
   3   1   3      984.18     1015.40     25.32 o 
   4   1   3        0.51        1.19      0.91 o 
   5   1   3      119.58      121.32      3.76 o 
   6   1   3      199.57      206.23      8.10 o 
   7   1   3      171.01      184.00      9.23 o 
   8   1   3       26.74       26.42      5.30 o 
   9   1   3       19.39       21.52      7.25 o 
 -10   2   3       19.85       14.54      4.04 o 
  -9   2   3       50.24       60.20      8.32 o 
  -8   2   3      151.46      133.60      6.39 o 
  -7   2   3        4.69        6.19      1.72 o 
  -6   2   3        0.40        1.85      1.68 o 
  -5   2   3      122.52      141.56      3.47 o 
  -4   2   3      869.83      930.08     13.45 o 
  -3   2   3       16.66       16.61      1.23 o 
  -2   2   3      261.30      224.52      6.13 o 
  -1   2   3       11.82       18.21      0.89 o 
   0   2   3      550.58      548.91      8.17 o 
   1   2   3     4371.69     4292.63     22.19 o 
   2   2   3     1919.93     1954.49     26.84 o 
   3   2   3      705.30      782.92     19.80 o 
   4   2   3      104.98      100.08      2.95 o 
   5   2   3       94.17       96.08      4.81 o 
   6   2   3      286.03      292.96      7.18 o 
   7   2   3       25.70       13.39      8.22 o 
   8   2   3       21.99       16.89      5.20 o 
 -10   3   3        2.36        6.12      2.64 o 
  -9   3   3        3.16        7.94      1.97 o 
  -8   3   3      216.39      225.10      8.78 o 
  -7   3   3        2.78        4.61      2.00 o 
  -6   3   3      135.26      132.47      7.66 o 
  -5   3   3        0.08        1.66      0.94 o 
  -4   3   3        8.82       13.66      2.23 o 
  -3   3   3       54.97       49.67      2.17 o 
  -2   3   3      311.97      314.62      6.32 o 
  -1   3   3      267.50      270.66      5.12 o 
   0   3   3     1152.52     1148.17     28.02 o 
   1   3   3      414.93      465.90      5.95 o 
   2   3   3      271.46      275.08      5.01 o 
   3   3   3        0.43        1.47      0.76 o 
   4   3   3       28.28       29.69      4.63 o 
   5   3   3       83.35       76.41      3.71 o 
   6   3   3        1.41        4.87      1.26 o 
   7   3   3        1.87        3.12      1.64 o 
   8   3   3        1.02        5.52      2.56 o 
 -10   4   3       70.76       79.33      5.95 o 
  -9   4   3        6.03        7.20      3.30 o 
  -8   4   3       18.35       14.81      3.53 o 
  -7   4   3        0.71        3.10      1.45 o 
  -6   4   3        0.54        2.41      1.19 o 
  -5   4   3       29.47       33.43      5.57 o 
  -4   4   3       74.94       84.01      3.28 o 
  -3   4   3      314.32      333.20      5.97 o 
  -2   4   3       55.46       58.48      5.12 o 
  -1   4   3      117.15      134.92      6.71 o 
   0   4   3      412.27      402.90     13.77 o 
   1   4   3        1.03        0.08      0.75 o 
   2   4   3      223.10      243.81      3.78 o 
   3   4   3       20.26       22.78      3.45 o 
   4   4   3      428.22      413.68     18.67 o 
   5   4   3       19.54       25.90      5.01 o 
   6   4   3       42.09       39.18      6.71 o 
   7   4   3       74.08       72.80      4.53 o 
   8   4   3       10.39       12.24      5.53 o 
  -9   5   3       28.58       29.32      6.95 o 
  -8   5   3       32.57       39.62      5.57 o 
  -7   5   3       29.95       29.25      4.75 o 
  -6   5   3       31.60       31.70      4.41 o 
  -5   5   3      281.21      273.37     10.81 o 
  -4   5   3      173.21      171.25      3.86 o 
  -3   5   3       73.80       72.66      2.31 o 
  -2   5   3        4.22       10.20      2.01 o 
  -1   5   3      380.49      420.40      8.47 o 
   0   5   3      120.74      105.66      3.32 o 
   1   5   3        0.00        0.99      0.44 o 
   2   5   3       48.90       52.39      3.06 o 
   3   5   3       34.51       44.55      2.20 o 
   4   5   3       89.68       89.62      6.27 o 
   5   5   3      248.91      249.86     10.54 o 
   6   5   3       70.64       67.73     18.19 o 
   7   5   3       52.24       59.94      3.74 o 
  -9   6   3       20.85       20.30      5.70 o 
  -8   6   3        0.15        0.65      0.91 o 
  -7   6   3        0.90        1.03      0.79 o 
  -6   6   3       79.33       73.38      5.51 o 
  -5   6   3     1122.47     1182.69     38.79 o 
  -4   6   3       46.33       41.64      5.43 o 
  -3   6   3        0.31        0.49      0.57 o 
  -2   6   3      109.33      131.03     14.08 o 
  -1   6   3        8.52       14.74      3.42 o 
   0   6   3      551.89      602.83     14.96 o 
   1   6   3      168.15      174.56      5.98 o 
   2   6   3       44.36       45.18      2.21 o 
   3   6   3        0.57        0.79      1.08 o 
   4   6   3      447.17      445.30     16.15 o 
   5   6   3       49.41       39.89      7.51 o 
   6   6   3        0.00        0.92      1.23 o 
   7   6   3        0.16        1.35      1.06 o 
  -8   7   3       17.50       16.22      3.83 o 
  -7   7   3       61.25       57.82      8.62 o 
  -6   7   3      327.73      320.92     14.35 o 
  -5   7   3      690.30      772.54     39.52 o 
  -4   7   3      321.15      307.38     11.30 o 
  -3   7   3      363.91      358.66      7.56 o 
  -2   7   3        2.93        7.75      2.42 o 
  -1   7   3      221.39      222.95      9.40 o 
   0   7   3      240.52      244.21      6.40 o 
   1   7   3       36.65       33.70      1.91 o 
   2   7   3       14.33       17.63      3.55 o 
   3   7   3      115.48      110.40      3.65 o 
   4   7   3        0.31        0.95      1.04 o 
   5   7   3       28.46       24.05      6.35 o 
   6   7   3        3.16        3.73      1.17 o 
  -8   8   3        0.15        2.45      1.88 o 
  -7   8   3       10.62       14.20      4.05 o 
  -6   8   3        5.44        8.11      3.23 o 
  -5   8   3      101.69      105.65     18.91 o 
  -4   8   3        2.72        4.94      2.95 o 
  -3   8   3       26.48       31.56      6.45 o 
  -2   8   3      170.96      180.42     26.77 o 
  -1   8   3       10.64        9.18      2.36 o 
   0   8   3       31.29       32.68      5.18 o 
   1   8   3       61.27       57.58      2.10 o 
   2   8   3      326.41      322.05     13.79 o 
   3   8   3       21.29       14.54      2.83 o 
   4   8   3      112.66      110.96      3.53 o 
   5   8   3       17.65       13.48      4.38 o 
  -6   9   3       11.60       14.43      6.97 o 
  -5   9   3       18.96       22.59      4.69 o 
  -4   9   3       77.22       79.02     13.31 o 
  -3   9   3       86.23      107.75     15.00 o 
  -2   9   3       16.53       15.98      3.99 o 
  -1   9   3        0.76        2.63      2.95 o 
   0   9   3        0.06        3.74      2.16 o 
   1   9   3       22.21       16.93      4.13 o 
   2   9   3        4.56        4.57      1.98 o 
   3   9   3        3.96        2.52      2.02 o 
   4   9   3       23.39       18.56      6.64 o 
  -5  10   3       15.99       18.59      7.06 o 
  -4  10   3        2.21        3.51      2.48 o 
  -3  10   3       23.01       25.69      6.21 o 
  -2  10   3       28.56       35.43      8.11 o 
  -1  10   3       58.81       60.67     17.26 o 
   0  10   3       44.98       32.39      8.84 o 
   1  10   3       21.28       19.55      5.23 o 
   2  10   3        1.37        2.70      1.75 o 
   0 -11   4        8.36       12.07      4.02 o 
   1 -11   4        5.23        4.62      2.66 o 
  -4 -10   4       49.54       47.62     12.87 o 
  -3 -10   4        0.22        2.80      1.56 o 
  -2 -10   4       54.89       42.76      8.62 o 
  -1 -10   4      147.49      159.96      9.57 o 
   0 -10   4        0.23        1.72      1.35 o 
   1 -10   4        1.14        4.20      2.48 o 
   2 -10   4       14.78       10.56      2.89 o 
   3 -10   4        2.98        2.42      1.80 o 
   4 -10   4        8.17        4.22      1.64 o 
  -5  -9   4       34.45       26.72     10.21 o 
  -4  -9   4        2.91        3.18      2.75 o 
  -3  -9   4        3.61        4.30      2.14 o 
  -2  -9   4       67.61       69.65     11.75 o 
  -1  -9   4      566.94      637.26     34.25 o 
   0  -9   4      101.95      111.23      9.20 o 
   1  -9   4       23.33       18.93      3.47 o 
   2  -9   4       25.53       25.79      5.51 o 
   3  -9   4       13.31       17.56      3.50 o 
   4  -9   4        0.18        3.54      1.86 o 
   5  -9   4        3.40        3.68      1.89 o 
  -6  -8   4        4.93        4.97      3.22 o 
  -5  -8   4        4.16        2.86      2.46 o 
  -4  -8   4        0.59        2.58      1.67 o 
  -3  -8   4       85.77       87.74     11.68 o 
  -2  -8   4      645.04      664.22     13.32 o 
  -1  -8   4       43.71       52.77      8.19 o 
   0  -8   4       38.97       40.68      6.17 o 
   1  -8   4        4.36        3.66      1.64 o 
   2  -8   4        1.28        3.50      1.76 o 
   3  -8   4      181.52      162.12      8.59 o 
   4  -8   4       58.00       46.97      8.01 o 
   5  -8   4        0.42        2.43      1.46 o 
   6  -8   4        8.48        7.74      2.60 o 
  -7  -7   4       38.98       38.98      8.49 o 
  -6  -7   4        0.01        3.85      2.53 o 
  -5  -7   4       79.34       74.77     13.73 o 
  -4  -7   4      426.83      441.82     10.76 o 
  -3  -7   4       71.51       80.19      5.93 o 
  -2  -7   4        4.71        5.40      2.81 o 
  -1  -7   4      210.36      231.94      7.25 o 
   0  -7   4       12.46       17.31      2.91 o 
   1  -7   4       10.45       14.99      2.89 o 
   2  -7   4        0.03        1.05      1.07 o 
   3  -7   4       55.36       42.32      6.51 o 
   4  -7   4      227.56      228.91     10.41 o 
   5  -7   4        3.72        2.77      1.52 o 
   6  -7   4       13.17        9.10      2.79 o 
   7  -7   4       44.05       39.26      7.04 o 
  -8  -6   4       13.98       15.06      4.07 o 
  -7  -6   4        8.66       12.58      3.73 o 
  -6  -6   4       58.20       58.14      8.33 o 
  -5  -6   4       49.98       46.05      5.83 o 
  -4  -6   4       41.02       36.49      5.78 o 
  -3  -6   4        1.59        2.20      1.30 o 
  -2  -6   4      145.15      166.92     11.32 o 
  -1  -6   4      196.17      211.32     10.11 o 
   0  -6   4      102.54       96.80      4.90 o 
   1  -6   4       20.54       25.51      4.43 o 
   2  -6   4        1.68        1.96      1.87 o 
   3  -6   4       15.29       14.53      2.79 o 
   4  -6   4      388.79      411.35     13.96 o 
   5  -6   4       28.51       24.21      4.76 o 
   6  -6   4        9.24       10.84      2.48 o 
   7  -6   4       26.90       25.26      4.67 o 
   8  -6   4        2.75        3.93      1.63 o 
  -8  -5   4       48.47       49.47     11.51 o 
  -7  -5   4       39.07       41.99      7.48 o 
  -6  -5   4      369.05      353.50     11.64 o 
  -5  -5   4       20.82       18.50      1.52 o 
  -4  -5   4       59.64       54.89      2.84 o 
  -3  -5   4      195.83      202.51      4.21 o 
  -2  -5   4       95.54      105.64      4.55 o 
  -1  -5   4        1.46        5.79      1.50 o 
   0  -5   4       26.34       21.89      3.62 o 
   1  -5   4     1093.92     1171.92     11.83 o 
   2  -5   4      226.78      211.60      7.45 o 
   3  -5   4      186.14      218.16      5.98 o 
   4  -5   4        1.76        5.61      1.23 o 
   5  -5   4       18.70       16.35      2.85 o 
   6  -5   4       75.80       72.69      8.05 o 
   7  -5   4        4.91        1.55      1.86 o 
   8  -5   4        7.78        6.64      2.68 o 
  -9  -4   4        0.03        1.04      1.36 o 
  -8  -4   4       23.35       31.37      5.66 o 
  -7  -4   4        1.78        2.85      1.26 o 
  -6  -4   4       17.19       19.33      4.74 o 
  -5  -4   4      113.61      117.29      6.67 o 
  -4  -4   4        0.03        1.11      0.67 o 
  -3  -4   4       32.91       36.10      3.72 o 
  -2  -4   4      462.00      493.29      8.83 o 
  -1  -4   4     1686.18     1630.37     40.95 o 
   0  -4   4      104.56      113.13      4.06 o 
   1  -4   4       76.55       86.55      3.74 o 
   2  -4   4     1372.92     1383.74     29.17 o 
   3  -4   4       31.11       22.89      3.20 o 
   4  -4   4       14.93       19.00      3.11 o 
   5  -4   4       84.25       97.81     11.24 o 
   6  -4   4      348.56      367.21     17.24 o 
   7  -4   4       34.21       33.81      7.11 o 
   8  -4   4       26.67       24.61      5.37 o 
  -9  -3   4       39.26       29.85      6.66 o 
  -8  -3   4       67.91       68.70     13.43 o 
  -7  -3   4      891.15      916.86     30.78 o 
  -6  -3   4        9.88       11.22      2.86 o 
  -5  -3   4       12.91       13.82      3.75 o 
  -4  -3   4        5.07        9.99      2.20 o 
  -3  -3   4      643.99      715.87     10.23 o 
  -2  -3   4        0.01        0.60      0.69 o 
  -1  -3   4      355.77      360.98      4.88 o 
   0  -3   4      344.12      345.70      5.46 o 
   1  -3   4      220.03      226.60      4.65 o 
   2  -3   4     2683.25     2786.05     43.70 o 
   3  -3   4        4.45        5.83      1.39 o 
   4  -3   4       91.46       89.89     11.00 o 
   5  -3   4       47.39       60.05      9.51 o 
   6  -3   4      168.81      178.31     10.15 o 
   7  -3   4      380.20      401.29     23.09 o 
   8  -3   4      320.56      343.33      9.59 o 
 -10  -2   4        6.64       10.64      3.58 o 
  -9  -2   4        1.91        1.74      0.99 o 
  -8  -2   4      436.32      423.81     39.58 o 
  -7  -2   4      340.74      328.45     16.11 o 
  -6  -2   4      165.94      168.41      8.83 o 
  -5  -2   4      242.64      257.33     13.42 o 
  -4  -2   4      474.46      482.30     12.65 o 
  -3  -2   4     1286.21     1322.94     16.12 o 
  -2  -2   4      273.27      283.67      3.33 o 
  -1  -2   4       76.66       76.15      2.24 o 
   0  -2   4      659.69      616.96     11.22 o 
   1  -2   4     1518.28     1495.40     37.01 o 
   2  -2   4       14.63       12.73      2.03 o 
   3  -2   4       80.41       78.35      3.94 o 
   4  -2   4        0.53        1.22      1.30 o 
   5  -2   4       18.60       18.38      3.11 o 
   6  -2   4      128.85      119.34     13.02 o 
   7  -2   4      537.54      547.56     23.41 o 
   8  -2   4       82.77       86.67     13.88 o 
 -10  -1   4        4.93        8.52      3.41 o 
  -9  -1   4        2.86        5.45      2.35 o 
  -8  -1   4        0.62        1.17      1.59 o 
  -7  -1   4        0.47        2.10      1.43 o 
  -6  -1   4       15.94       17.18      3.63 o 
  -5  -1   4      240.97      201.48      7.94 o 
  -4  -1   4      477.43      580.17      8.26 o 
  -3  -1   4      651.60      655.02     10.47 o 
  -2  -1   4       64.87       58.06      1.77 o 
  -1  -1   4       15.19       14.14      1.30 o 
   0  -1   4      103.12      105.82      2.75 o 
   1  -1   4       35.11       35.85      1.39 o 
   2  -1   4      134.93      141.06      4.73 o 
   3  -1   4      213.33      255.04     18.45 o 
   4  -1   4       28.54       24.99      3.39 o 
   5  -1   4       41.36       46.20      7.92 o 
   6  -1   4        2.06        2.22      1.79 o 
   7  -1   4       12.38       14.31      2.90 o 
   8  -1   4        8.96        8.44      2.18 o 
 -10   0   4        8.29        6.97      1.92 o 
  -9   0   4        6.82        9.95      2.60 o 
  -8   0   4       27.50       31.35      4.99 o 
  -7   0   4        5.19        5.23      0.93 o 
  -6   0   4      461.09      484.95     20.41 o 
  -5   0   4        4.90        7.11      1.18 o 
  -4   0   4      212.40      215.98      6.26 o 
  -3   0   4      459.19      488.96     13.14 o 
  -2   0   4       93.82       89.19      2.47 o 
  -1   0   4       46.85       37.26      1.64 o 
   0   0   4      142.53      140.59      3.40 o 
   1   0   4        1.15        1.90      0.47 o 
   2   0   4       25.98       38.14      1.71 o 
   3   0   4      124.73      110.26      4.76 o 
   4   0   4       44.88       43.64      3.36 o 
   5   0   4      521.10      563.34     21.21 o 
   6   0   4       28.20       33.96      6.06 o 
   7   0   4       14.76       20.16      2.86 o 
   8   0   4       28.44       26.63      4.85 o 
 -10   1   4        1.35        2.50      3.25 o 
  -9   1   4        1.00        2.22      3.33 o 
  -8   1   4       67.83       67.86      9.01 o 
  -7   1   4      362.36      389.31      6.60 o 
  -6   1   4       27.78       28.42      3.69 o 
  -5   1   4      305.44      307.47     10.35 o 
  -4   1   4       27.75       29.67      3.34 o 
  -3   1   4      108.93      128.62      4.30 o 
  -2   1   4      624.48      609.70      6.17 o 
  -1   1   4      192.49      179.28      4.19 o 
   0   1   4      497.01      480.52      8.30 o 
   1   1   4       14.38       19.14      1.60 o 
   2   1   4     2283.54     2226.72     33.12 o 
   3   1   4       15.41       17.85      3.14 o 
   4   1   4       15.38       10.49      2.12 o 
   5   1   4       15.40        9.37      5.57 o 
   6   1   4       38.42       35.65      4.47 o 
   7   1   4       30.08       33.68      5.54 o 
   8   1   4        1.15        1.47      3.18 o 
 -10   2   4       32.41       25.85      5.79 o 
  -9   2   4       26.41       27.89      4.02 o 
  -8   2   4      720.74      719.46     19.07 o 
  -7   2   4        7.21       10.14      1.53 o 
  -6   2   4       24.99       31.30      4.11 o 
  -5   2   4      259.48      265.14      9.47 o 
  -4   2   4      374.72      415.98      8.86 o 
  -3   2   4      423.88      472.15      9.93 o 
  -2   2   4      184.17      188.07      5.37 o 
  -1   2   4     1717.38     1656.36     26.34 o 
   0   2   4      240.24      255.50      5.16 o 
   1   2   4     1785.54     1786.16     45.17 o 
   2   2   4      713.62      814.15     13.53 o 
   3   2   4        1.14        1.85      0.99 o 
   4   2   4      103.20       96.60      3.05 o 
   5   2   4       45.85       47.48      7.54 o 
   6   2   4       26.26       30.20      5.06 o 
   7   2   4        1.61        2.28      1.03 o 
   8   2   4        6.52        8.02      1.98 o 
 -10   3   4        0.05        3.38      2.39 o 
  -9   3   4       28.59       22.48      4.94 o 
  -8   3   4       27.40       26.82      5.00 o 
  -7   3   4       19.50       20.74      3.18 o 
  -6   3   4       32.27       22.53     10.28 o 
  -5   3   4      149.60      156.46      4.06 o 
  -4   3   4      464.92      498.02      9.16 o 
  -3   3   4       75.19       90.20      2.93 o 
  -2   3   4       86.93       88.25      2.42 o 
  -1   3   4      470.16      491.82      6.11 o 
   0   3   4       50.57       61.92      1.89 o 
   1   3   4      960.28      961.58     13.42 o 
   2   3   4      870.47      935.82     14.92 o 
   3   3   4       27.38       27.71      4.30 o 
   4   3   4      353.41      364.34     13.70 o 
   5   3   4      288.18      296.15     10.06 o 
   6   3   4        0.95        2.54      1.30 o 
   7   3   4      213.21      230.34     12.66 o 
   8   3   4       56.25       42.35      8.14 o 
 -10   4   4       59.66       56.42     10.36 o 
  -9   4   4        1.94        3.24      1.27 o 
  -8   4   4        7.37        9.38      2.49 o 
  -7   4   4       36.63       33.29      5.21 o 
  -6   4   4      147.45      138.31      6.01 o 
  -5   4   4        0.22        0.99      1.10 o 
  -4   4   4      317.92      326.12      5.36 o 
  -3   4   4        4.14        2.78      0.59 o 
  -2   4   4      334.03      358.03     17.20 o 
  -1   4   4      168.73      165.13      7.93 o 
   0   4   4      521.25      571.30      9.07 o 
   1   4   4     1072.90     1127.86     23.87 o 
   2   4   4       15.50       13.88      2.22 o 
   3   4   4        7.54        7.81      1.68 o 
   4   4   4       94.13       97.20      4.25 o 
   5   4   4       23.67       22.52      3.93 o 
   6   4   4        2.22        3.71      1.49 o 
   7   4   4        8.68        8.28      2.43 o 
  -9   5   4       12.13       11.28      2.93 o 
  -8   5   4        0.07        1.70      1.19 o 
  -7   5   4       12.69       12.61      2.63 o 
  -6   5   4        6.73        7.97      1.65 o 
  -5   5   4      143.45      134.56      3.29 o 
  -4   5   4      344.30      327.35      4.79 o 
  -3   5   4        4.57        5.01      0.73 o 
  -2   5   4        7.43        9.91      2.70 o 
  -1   5   4        7.12        8.22      2.41 o 
   0   5   4       28.49       32.81      1.30 o 
   1   5   4       33.99       34.57      1.49 o 
   2   5   4        0.94        1.27      0.74 o 
   3   5   4       20.65       19.17      4.03 o 
   4   5   4       21.26       24.30      4.26 o 
   5   5   4       32.24       18.58      9.04 o 
   6   5   4       40.52       50.23      4.13 o 
   7   5   4        1.56        0.65      1.05 o 
  -9   6   4        0.00        1.85      0.95 o 
  -8   6   4        3.57        2.30      1.37 o 
  -7   6   4       64.21       67.20      5.03 o 
  -6   6   4       18.15       17.33      2.47 o 
  -5   6   4       68.45       69.79      3.19 o 
  -4   6   4       59.11       49.40      5.14 o 
  -3   6   4       15.14       11.64      3.01 o 
  -2   6   4       31.38       41.75      6.95 o 
  -1   6   4       27.84       22.11      4.18 o 
   0   6   4       43.35       48.30      3.78 o 
   1   6   4        5.57        4.84      1.10 o 
   2   6   4       54.79       61.40      2.20 o 
   3   6   4      279.32      252.31      8.07 o 
   4   6   4        4.62        2.25      0.85 o 
   5   6   4        9.68        7.11      2.09 o 
   6   6   4        0.25        1.47      1.00 o 
  -8   7   4      139.96      135.26      6.95 o 
  -7   7   4      122.31      110.78     15.01 o 
  -6   7   4      249.51      266.45     29.07 o 
  -5   7   4       19.13       19.01      3.13 o 
  -4   7   4      896.47      951.09     94.24 o 
  -3   7   4        7.58        7.49      2.74 o 
  -2   7   4       21.84       19.86      3.68 o 
  -1   7   4        3.47        4.34      2.14 o 
   0   7   4        6.61        5.82      2.05 o 
   1   7   4       98.25      100.82      2.62 o 
   2   7   4      138.24      147.26      5.97 o 
   3   7   4       45.76       48.34      3.98 o 
   4   7   4       57.31       57.53      3.87 o 
   5   7   4       18.27       15.03      3.90 o 
  -7   8   4       30.94       29.25      7.26 o 
  -6   8   4        1.85        3.25      1.86 o 
  -5   8   4       91.20       98.07     15.76 o 
  -4   8   4      149.28      141.21     16.95 o 
  -3   8   4       25.98       26.33      4.21 o 
  -2   8   4      125.97      133.91     21.07 o 
  -1   8   4       84.18       90.94     12.04 o 
   0   8   4       25.51       33.39      8.40 o 
   1   8   4       27.92       26.41      8.93 o 
   2   8   4       19.62       18.97      5.46 o 
   3   8   4       59.63       52.95     13.74 o 
   4   8   4       18.57       13.16      4.54 o 
  -6   9   4        0.12        3.60      2.04 o 
  -5   9   4        0.24        1.48      5.80 o 
  -4   9   4      151.56      162.18     30.43 o 
  -3   9   4       32.30       40.35      7.61 o 
  -2   9   4       37.24       34.15      6.04 o 
  -1   9   4        1.88        5.43      2.44 o 
   0   9   4        0.13        0.53      1.32 o 
   1   9   4       90.93       96.79      7.63 o 
   2   9   4        0.24        2.92      1.58 o 
   3   9   4       17.22        8.34      4.40 o 
  -5  10   4       11.21       15.83      5.04 o 
  -4  10   4       74.23       79.74     17.26 o 
  -3  10   4       50.46       42.10      8.65 o 
  -2  10   4        8.57       11.96      3.77 o 
  -1  10   4       17.50       23.60      6.57 o 
   0  10   4        3.55        2.98      2.59 o 
   1  10   4       26.83       19.38      6.04 o 
  -3 -10   5       31.08       30.81      7.45 o 
  -2 -10   5       30.80       22.43      5.42 o 
  -1 -10   5        5.08        6.69      2.91 o 
   0 -10   5       17.01       16.81      4.29 o 
   1 -10   5       14.95       16.11      3.99 o 
   2 -10   5        0.31        1.62      1.95 o 
   3 -10   5       18.03       11.63      3.92 o 
  -5  -9   5        8.77        7.36      6.46 o 
  -4  -9   5       39.84       39.01      8.74 o 
  -3  -9   5      173.90      186.58     14.80 o 
  -2  -9   5      191.12      198.13     15.14 o 
  -1  -9   5        0.00        3.34      1.66 o 
   0  -9   5       23.14       23.69      4.06 o 
   1  -9   5       26.93       31.53      4.79 o 
   2  -9   5        0.36        1.69      1.73 o 
   3  -9   5        0.08        2.08      1.69 o 
   4  -9   5       82.00       58.65     13.28 o 
   5  -9   5        1.74        5.18      1.85 o 
  -6  -8   5      149.75      158.21     11.50 o 
  -5  -8   5       19.28       14.71      4.37 o 
  -4  -8   5       12.71       14.46      2.72 o 
  -3  -8   5        2.65        2.49      1.79 o 
  -2  -8   5      118.06      120.98     11.24 o 
  -1  -8   5       41.13       46.36      6.56 o 
   0  -8   5       62.75       60.44      6.70 o 
   1  -8   5        0.65        2.64      1.70 o 
   2  -8   5       76.51       79.94      6.18 o 
   3  -8   5      115.02       96.98     14.56 o 
   4  -8   5       13.33       13.88      4.07 o 
   5  -8   5       20.90       19.24      4.68 o 
   6  -8   5       61.10       47.41     11.96 o 
  -7  -7   5        6.83        4.14      2.10 o 
  -6  -7   5       39.16       35.21      6.82 o 
  -5  -7   5      179.09      165.26     12.97 o 
  -4  -7   5      113.67      133.68     11.24 o 
  -3  -7   5        3.31        5.10      1.85 o 
  -2  -7   5      205.46      205.27      9.75 o 
  -1  -7   5      471.50      503.45     12.67 o 
   0  -7   5        3.47        2.67      1.32 o 
   1  -7   5      121.70      129.96     10.85 o 
   2  -7   5        4.62        3.80      1.97 o 
   3  -7   5       94.46       90.29      5.56 o 
   4  -7   5        1.54        5.11      1.84 o 
   5  -7   5       33.70       33.27      6.60 o 
   6  -7   5        1.31        2.39      1.18 o 
   7  -7   5       14.78       18.24      4.35 o 
  -8  -6   5       39.19       38.50      9.18 o 
  -7  -6   5        0.88        3.39      2.02 o 
  -6  -6   5      170.33      172.84     14.01 o 
  -5  -6   5       10.79       12.18      2.18 o 
  -4  -6   5        6.29        8.05      1.58 o 
  -3  -6   5      208.78      223.36      8.32 o 
  -2  -6   5      117.98      109.80      6.49 o 
  -1  -6   5      434.99      464.47     17.71 o 
   0  -6   5       83.73       79.42      4.77 o 
   1  -6   5       15.23       15.72      3.10 o 
   2  -6   5        1.75        2.61      2.30 o 
   3  -6   5       73.70       60.78      8.53 o 
   4  -6   5      277.29      297.48      9.97 o 
   5  -6   5       13.01       18.05      3.33 o 
   6  -6   5        0.49        0.53      1.47 o 
   7  -6   5       27.29       23.43      4.25 o 
  -8  -5   5       57.91       57.62     14.46 o 
  -7  -5   5       77.13       59.26     26.80 o 
  -6  -5   5        7.20        8.69      2.13 o 
  -5  -5   5       13.33       12.50      1.10 o 
  -4  -5   5       98.54       92.77      2.51 o 
  -3  -5   5        0.01        0.73      0.86 o 
  -2  -5   5      138.90      131.50      3.47 o 
  -1  -5   5       13.80       13.29      2.36 o 
   0  -5   5      102.30       95.41      6.06 o 
   1  -5   5      248.55      252.23      7.13 o 
   2  -5   5      209.40      215.13      9.60 o 
   3  -5   5        2.61        2.42      1.87 o 
   4  -5   5        0.11        2.44      2.11 o 
   5  -5   5        7.72        6.87      1.81 o 
   6  -5   5       84.06       77.58     12.09 o 
   7  -5   5        9.85        9.39      2.35 o 
   8  -5   5        0.97        2.81      2.11 o 
  -9  -4   5        0.64        4.09      2.13 o 
  -8  -4   5       59.89       58.68      9.68 o 
  -7  -4   5        9.32        6.83      2.49 o 
  -6  -4   5        0.00        4.09      2.12 o 
  -5  -4   5        5.71        7.95      2.65 o 
  -4  -4   5       28.64       28.50      2.02 o 
  -3  -4   5        5.11        6.61      1.10 o 
  -2  -4   5       40.81       36.17      2.68 o 
  -1  -4   5        0.07        1.43      0.99 o 
   0  -4   5        4.44        4.46      0.78 o 
   1  -4   5        7.18        8.57      1.87 o 
   2  -4   5      866.54      861.09     15.55 o 
   3  -4   5        0.02        0.42      1.10 o 
   4  -4   5       74.67       73.06      3.57 o 
   5  -4   5        4.22        7.26      1.98 o 
   6  -4   5       52.50       54.88      8.16 o 
   7  -4   5        3.55        4.76      2.11 o 
   8  -4   5       27.07       15.62      5.23 o 
  -9  -3   5       10.37        9.50      2.76 o 
  -8  -3   5       38.91       32.31      5.62 o 
  -7  -3   5       74.50       74.35      4.99 o 
  -6  -3   5        6.91        7.59      2.29 o 
  -5  -3   5        1.05        2.94      1.79 o 
  -4  -3   5       42.93       44.40      1.37 o 
  -3  -3   5      784.29      820.31     11.85 o 
  -2  -3   5     2179.98     2305.89     32.47 o 
  -1  -3   5      359.38      346.91      5.25 o 
   0  -3   5      229.95      227.05      4.45 o 
   1  -3   5       81.10       85.55      3.43 o 
   2  -3   5      153.18      158.25      6.61 o 
   3  -3   5      548.05      485.28      8.56 o 
   4  -3   5        0.13        0.90      2.10 o 
   5  -3   5        0.45        1.97      1.50 o 
   6  -3   5        1.09        1.30      1.86 o 
   7  -3   5      512.99      559.31     31.37 o 
   8  -3   5        0.11        3.07      2.37 o 
 -10  -2   5       11.37       14.81      3.88 o 
  -9  -2   5       96.72      101.77      9.88 o 
  -8  -2   5      464.22      450.76     23.99 o 
  -7  -2   5        2.45        7.17      1.87 o 
  -6  -2   5     1025.46     1026.36     25.75 o 
  -5  -2   5      171.17      181.58      6.17 o 
  -4  -2   5      208.21      213.52      5.71 o 
  -3  -2   5      107.00      145.32      3.75 o 
  -2  -2   5     1253.03     1256.43     17.22 o 
  -1  -2   5      483.08      463.24      6.96 o 
   0  -2   5      274.76      253.25      4.66 o 
   1  -2   5       24.53       37.12      3.26 o 
   2  -2   5       30.15       26.24      3.89 o 
   3  -2   5       95.31      117.25      4.20 o 
   4  -2   5        1.10        3.18      1.36 o 
   5  -2   5      163.92      171.61      6.55 o 
   6  -2   5       23.58       26.32      5.39 o 
   7  -2   5        2.94        3.11      1.41 o 
   8  -2   5      140.86      139.07      9.35 o 
 -10  -1   5        1.60        1.30      1.55 o 
  -9  -1   5        1.01        2.66      1.80 o 
  -8  -1   5       20.71       19.65      3.06 o 
  -7  -1   5       75.43       86.24     12.66 o 
  -6  -1   5      533.17      557.91     25.71 o 
  -5  -1   5      691.67      724.74     16.82 o 
  -4  -1   5       18.22       16.36      1.72 o 
  -3  -1   5      280.99      320.65      4.61 o 
  -2  -1   5      251.64      285.92      4.04 o 
  -1  -1   5      358.20      319.49      4.65 o 
   0  -1   5     1691.82     1721.17     44.57 o 
   1  -1   5     1087.96     1162.09     24.09 o 
   2  -1   5      138.78      119.48      4.74 o 
   3  -1   5       76.54       70.80      4.46 o 
   4  -1   5       33.03       41.68      6.41 o 
   5  -1   5       63.73       60.03      8.13 o 
   6  -1   5       17.11       17.81      2.82 o 
   7  -1   5      285.55      308.63     18.54 o 
   8  -1   5        3.19        4.58      2.09 o 
 -10   0   5        0.01        3.99      3.48 o 
  -9   0   5        5.72        5.33      1.99 o 
  -8   0   5      201.39      226.19      9.55 o 
  -7   0   5        2.19        2.87      0.81 o 
  -6   0   5        4.96        6.93      1.17 o 
  -5   0   5      476.46      495.16      9.78 o 
  -4   0   5      289.71      300.99      6.49 o 
  -3   0   5        4.06        8.63      1.17 o 
  -2   0   5       43.71       41.06      1.34 o 
  -1   0   5      910.16      833.36     21.72 o 
   0   0   5     1137.65     1188.38     11.51 o 
   1   0   5      122.00      127.06      3.54 o 
   2   0   5       13.81       14.85      2.03 o 
   3   0   5     1266.00     1360.47     30.29 o 
   4   0   5        1.21        2.66      1.53 o 
   5   0   5        0.32        1.80      1.27 o 
   6   0   5        4.56        7.07      1.49 o 
   7   0   5       46.98       45.49      5.59 o 
   8   0   5        2.75        5.32      1.65 o 
 -10   1   5       25.73       27.64      5.62 o 
  -9   1   5        1.21        2.09      1.96 o 
  -8   1   5      117.77      118.19      7.17 o 
  -7   1   5       28.73       26.29      2.17 o 
  -6   1   5       82.72       76.09      2.39 o 
  -5   1   5      187.92      193.94      6.38 o 
  -4   1   5      289.03      305.27      8.34 o 
  -3   1   5      199.10      200.53      4.17 o 
  -2   1   5        7.26       10.19      0.77 o 
  -1   1   5      379.11      397.06      4.82 o 
   0   1   5       17.43       21.45      1.17 o 
   1   1   5     1238.24     1260.84     29.10 o 
   2   1   5       53.92       58.90      2.63 o 
   3   1   5        5.06        3.65      1.25 o 
   4   1   5        0.00       -0.39      0.82 o 
   5   1   5       37.89       34.72      6.06 o 
   6   1   5       13.19       11.25      2.22 o 
   7   1   5       32.73       37.60      6.23 o 
   8   1   5        0.01        1.79      1.36 o 
 -10   2   5       97.28       85.44      6.85 o 
  -9   2   5        1.78        1.35      3.07 o 
  -8   2   5        0.15        3.34      1.34 o 
  -7   2   5        7.81       12.32      2.75 o 
  -6   2   5      160.43      166.00      7.38 o 
  -5   2   5       27.61       30.77      4.74 o 
  -4   2   5        8.73        9.49      1.43 o 
  -3   2   5      329.49      368.81      6.70 o 
  -2   2   5       12.15       10.49      1.34 o 
  -1   2   5      103.68      106.27      3.06 o 
   0   2   5        8.29       14.38      1.72 o 
   1   2   5      884.86      941.49     13.51 o 
   2   2   5      387.93      372.92      6.64 o 
   3   2   5      143.98      142.47      3.90 o 
   4   2   5       31.58       40.10      6.33 o 
   5   2   5      141.99      147.31      6.93 o 
   6   2   5       44.27       47.23      7.73 o 
   7   2   5        5.37        4.54      1.42 o 
   8   2   5       11.48       11.89      3.42 o 
 -10   3   5        8.65       11.68      2.83 o 
  -9   3   5       47.85       34.07      6.51 o 
  -8   3   5      134.71      124.13      7.92 o 
  -7   3   5      337.10      347.06     21.59 o 
  -6   3   5       66.59       58.20      5.26 o 
  -5   3   5       35.82       48.14      5.63 o 
  -4   3   5     2589.92     2595.46     13.93 o 
  -3   3   5     1432.08     1476.90     24.95 o 
  -2   3   5      133.06      115.92      2.94 o 
  -1   3   5        5.51        6.11      0.52 o 
   0   3   5      144.02      174.92      4.37 o 
   1   3   5     2256.42     2474.26     54.00 o 
   2   3   5      531.08      555.77      9.83 o 
   3   3   5        0.96        1.21      0.73 o 
   4   3   5      136.53      143.90      7.10 o 
   5   3   5       22.88       24.96      4.03 o 
   6   3   5        2.90        4.24      1.48 o 
   7   3   5       34.91       32.07      6.39 o 
 -10   4   5       25.77       26.41      7.47 o 
  -9   4   5       87.17       82.01      6.57 o 
  -8   4   5       65.78       51.09      9.05 o 
  -7   4   5        4.20        6.55      1.39 o 
  -6   4   5        2.00        3.81      1.19 o 
  -5   4   5       13.02       13.30      2.37 o 
  -4   4   5       43.29       43.47      1.57 o 
  -3   4   5       67.74       65.94      1.43 o 
  -2   4   5       24.86       30.55     10.33 o 
  -1   4   5      150.98      160.45      5.95 o 
   0   4   5      397.13      430.79     14.69 o 
   1   4   5       75.27       69.87      4.79 o 
   2   4   5      247.60      244.71      4.87 o 
   3   4   5       56.13       58.28      6.11 o 
   4   4   5       16.23       19.67      3.59 o 
   5   4   5      625.15      650.76     29.54 o 
   6   4   5        7.95        8.12      2.35 o 
   7   4   5        7.10        8.11      2.86 o 
  -9   5   5       14.38       15.27      3.77 o 
  -8   5   5        1.20        1.96      1.00 o 
  -7   5   5      105.32      114.14      5.80 o 
  -6   5   5      409.49      444.28     20.72 o 
  -5   5   5      233.23      236.82      4.33 o 
  -4   5   5       50.30       51.61      3.27 o 
  -3   5   5       27.92       34.59      5.93 o 
  -2   5   5       25.27       35.05      8.81 o 
  -1   5   5       16.46       28.25      5.25 o 
   0   5   5       63.21       69.18      3.52 o 
   1   5   5        8.82       10.67      1.53 o 
   2   5   5       35.13       38.37      2.66 o 
   3   5   5        0.31        1.32      0.91 o 
   4   5   5       42.30       37.96      3.08 o 
   5   5   5       37.77       46.25      7.95 o 
   6   5   5       27.34       13.97      3.33 o 
  -9   6   5       66.56       61.73      8.34 o 
  -8   6   5      112.49      124.99      8.10 o 
  -7   6   5       28.76       28.26      3.88 o 
  -6   6   5       81.03       77.40      5.47 o 
  -5   6   5        4.27        3.48      0.88 o 
  -4   6   5        5.40        4.27      0.95 o 
  -3   6   5       12.56       15.55      3.17 o 
  -2   6   5       76.83       78.24      4.70 o 
  -1   6   5       18.72       24.47      4.93 o 
   0   6   5      172.92      181.13      6.67 o 
   1   6   5       26.18       31.90      2.04 o 
   2   6   5       43.20       36.77      2.64 o 
   3   6   5      193.80      181.78      6.01 o 
   4   6   5        5.26        4.44      1.14 o 
   5   6   5       21.22       15.26      3.34 o 
   6   6   5       60.43       46.29      9.82 o 
  -8   7   5       27.73       24.74      5.86 o 
  -7   7   5       93.19      103.18     19.82 o 
  -6   7   5      113.80      131.41     21.52 o 
  -5   7   5      188.01      184.36     23.22 o 
  -4   7   5      292.44      269.07     23.77 o 
  -3   7   5        1.74        3.87      3.34 o 
  -2   7   5       39.09       47.95      8.40 o 
  -1   7   5      117.67      103.01     24.85 o 
   0   7   5       27.66       34.93      5.40 o 
   1   7   5      272.79      310.08     11.29 o 
   2   7   5        0.08        0.32      0.70 o 
   3   7   5        2.20        2.82      1.11 o 
   4   7   5        0.38        2.80      1.19 o 
   5   7   5       50.50       48.19      4.32 o 
  -7   8   5       45.97       42.07     10.13 o 
  -6   8   5       16.47       16.90      5.20 o 
  -5   8   5      262.08      250.97     27.46 o 
  -4   8   5       41.60       46.03      8.61 o 
  -3   8   5        3.35        3.38      2.12 o 
  -2   8   5       85.96       88.86     15.21 o 
  -1   8   5        2.00        5.72      2.55 o 
   0   8   5      118.71      115.52      9.56 o 
   1   8   5      109.86      107.06      9.84 o 
   2   8   5        9.05        9.16      4.38 o 
   3   8   5       47.27       34.77      6.98 o 
   4   8   5        4.52        3.91      1.69 o 
  -6   9   5        7.44       10.32      2.19 o 
  -5   9   5       41.64       44.52      9.33 o 
  -4   9   5       10.06       10.59      3.39 o 
  -3   9   5      267.36      278.08     22.80 o 
  -2   9   5        0.90        2.00      1.47 o 
  -1   9   5        3.43        5.49      2.71 o 
   0   9   5        0.86        2.38      2.88 o 
   1   9   5       23.89       21.50      7.19 o 
   2   9   5       22.77       20.64      6.84 o 
  -4  10   5        1.40        2.26      4.97 o 
  -3  10   5       13.82       18.53      6.05 o 
  -2  10   5        5.67        5.85      3.56 o 
  -1  10   5       19.28       19.14      4.96 o 
   0  10   5        2.14        3.14      2.15 o 
  -3 -10   6       20.46       25.34      5.84 o 
  -2 -10   6       79.00       66.88     10.67 o 
  -1 -10   6        5.93        5.63      2.15 o 
   0 -10   6       22.67       24.92      5.10 o 
   1 -10   6        0.96        2.08      1.96 o 
   2 -10   6        0.75        1.79      1.58 o 
   3 -10   6        0.98        3.26      1.68 o 
  -5  -9   6        5.72        7.69      2.87 o 
  -4  -9   6        2.74        1.71      3.14 o 
  -3  -9   6       52.60       50.86     12.12 o 
  -2  -9   6       31.30       35.00      5.33 o 
  -1  -9   6        0.04        3.20      1.82 o 
   0  -9   6        1.00        7.53      2.25 o 
   1  -9   6       11.06        8.24      2.64 o 
   2  -9   6       17.76       12.37      2.83 o 
   3  -9   6       25.40       27.29      5.13 o 
   4  -9   6       29.91       29.13      6.50 o 
  -6  -8   6        0.79        6.89      7.66 o 
  -5  -8   6      202.90      206.27     13.02 o 
  -4  -8   6        6.92        9.36      2.44 o 
  -3  -8   6        0.09        1.24      1.62 o 
  -2  -8   6       11.53       13.51      2.77 o 
  -1  -8   6      325.96      349.18     13.99 o 
   0  -8   6        4.42        3.46      1.75 o 
   1  -8   6        8.51        6.75      1.70 o 
   2  -8   6       29.39       31.05      5.01 o 
   3  -8   6        2.18        2.49      1.15 o 
   4  -8   6        0.39        2.48      1.72 o 
   5  -8   6       64.21       51.48     10.17 o 
  -7  -7   6       28.66       25.65      6.41 o 
  -6  -7   6        0.56        1.69      2.45 o 
  -5  -7   6       77.01       93.59     14.11 o 
  -4  -7   6       46.12       52.73      7.48 o 
  -3  -7   6        5.88        7.44      1.90 o 
  -2  -7   6      109.34      102.66      4.62 o 
  -1  -7   6      306.50      312.97     12.40 o 
   0  -7   6        3.25        7.47      3.61 o 
   1  -7   6        0.20        2.54      1.86 o 
   2  -7   6      199.99      194.39      6.70 o 
   3  -7   6      305.08      280.43     14.32 o 
   4  -7   6      341.45      357.45     18.89 o 
   5  -7   6       36.00       30.32      5.74 o 
   6  -7   6        0.04        3.37      1.41 o 
  -8  -6   6       46.58       52.17     13.58 o 
  -7  -6   6        0.25        1.80      2.08 o 
  -6  -6   6      138.82      143.40     25.97 o 
  -5  -6   6       11.79       10.83      2.89 o 
  -4  -6   6       39.05       39.81      6.36 o 
  -3  -6   6       67.65       71.80     10.01 o 
  -2  -6   6       16.89       23.10      3.60 o 
  -1  -6   6      505.14      512.95     19.48 o 
   0  -6   6      349.59      373.08     18.15 o 
   1  -6   6        0.38        1.09      1.61 o 
   2  -6   6       19.01       18.76      3.26 o 
   3  -6   6       70.68       75.39     10.60 o 
   4  -6   6      235.13      255.78      9.72 o 
   5  -6   6       30.40       23.18      4.05 o 
   6  -6   6       19.35       23.95      3.76 o 
   7  -6   6        6.10        5.07      1.55 o 
  -8  -5   6       21.10       17.64      6.17 o 
  -7  -5   6        8.17        6.86      1.92 o 
  -6  -5   6       18.28       18.04      4.34 o 
  -5  -5   6       17.98       18.87      2.83 o 
  -4  -5   6       37.61       39.62      5.45 o 
  -3  -5   6       15.98       16.89      2.63 o 
  -2  -5   6      368.33      377.24      8.19 o 
  -1  -5   6     1174.90     1259.03     23.73 o 
   0  -5   6       61.28       68.21      4.41 o 
   1  -5   6      373.69      358.43      8.99 o 
   2  -5   6        1.70        2.82      0.98 o 
   3  -5   6      354.55      357.01      9.90 o 
   4  -5   6      223.40      213.57      7.25 o 
   5  -5   6       95.05       97.41      9.48 o 
   6  -5   6        8.48       10.49      2.38 o 
   7  -5   6        4.20        4.98      1.55 o 
  -9  -4   6       10.29       13.81      3.39 o 
  -8  -4   6       11.44       11.23      3.08 o 
  -7  -4   6        0.01        1.56      2.83 o 
  -6  -4   6       60.52       55.55     10.79 o 
  -5  -4   6        7.07        9.12      2.97 o 
  -4  -4   6       74.77       88.89      5.19 o 
  -3  -4   6      126.75      136.73      3.27 o 
  -2  -4   6       10.99       11.28      1.55 o 
  -1  -4   6      112.34      113.81      2.76 o 
   0  -4   6       16.51       18.34      2.70 o 
   1  -4   6        5.80       12.26      2.83 o 
   2  -4   6       95.87       97.36      6.11 o 
   3  -4   6      120.66      123.71      4.65 o 
   4  -4   6       48.52       51.63      4.47 o 
   5  -4   6      281.45      289.40      8.73 o 
   6  -4   6       28.63       32.36      5.24 o 
   7  -4   6       49.73       37.96      9.00 o 
  -9  -3   6       15.67       13.48     10.36 o 
  -8  -3   6       32.28       31.91      6.85 o 
  -7  -3   6      354.78      360.41     11.44 o 
  -6  -3   6        5.74       10.94      3.24 o 
  -5  -3   6      120.74      117.71      6.50 o 
  -4  -3   6       72.99       77.56      4.26 o 
  -3  -3   6      259.38      298.69      4.87 o 
  -2  -3   6      247.14      287.25      7.97 o 
  -1  -3   6      102.32      101.39      2.95 o 
   0  -3   6       64.43       64.09      3.51 o 
   1  -3   6       19.76       18.75      1.74 o 
   2  -3   6       54.30       58.80      2.71 o 
   3  -3   6      495.81      511.12     28.15 o 
   4  -3   6       78.95       81.53     11.44 o 
   5  -3   6       35.69       34.66      5.82 o 
   6  -3   6        9.58       10.38      2.82 o 
   7  -3   6       37.77       33.06      7.83 o 
   8  -3   6       21.37       11.14      4.29 o 
 -10  -2   6       15.69       18.53      7.45 o 
  -9  -2   6       22.08       16.01      5.42 o 
  -8  -2   6       16.63       23.19      4.68 o 
  -7  -2   6      217.63      196.37      8.92 o 
  -6  -2   6       25.43       29.90      5.69 o 
  -5  -2   6        1.89        5.50      3.66 o 
  -4  -2   6      135.71      141.12      2.15 o 
  -3  -2   6      150.72      176.23      4.70 o 
  -2  -2   6      255.98      283.92      4.45 o 
  -1  -2   6      903.09      924.15     12.91 o 
   0  -2   6       38.70       38.20      3.57 o 
   1  -2   6       18.07       15.19      1.26 o 
   2  -2   6      758.32      794.38     12.64 o 
   3  -2   6      304.16      332.75      7.56 o 
   4  -2   6        7.44        9.77      2.67 o 
   5  -2   6       30.09       38.22      5.90 o 
   6  -2   6      177.01      181.93     11.54 o 
   7  -2   6       68.21       77.92     10.43 o 
   8  -2   6       56.95       51.86     10.74 o 
 -10  -1   6       39.56       44.55     10.59 o 
  -9  -1   6        1.46        3.14      1.75 o 
  -8  -1   6       17.58       13.86      2.81 o 
  -7  -1   6     1936.08     2188.44    109.88 o 
  -6  -1   6      182.38      196.49     10.67 o 
  -5  -1   6      119.41      126.04      3.23 o 
  -4  -1   6       18.04       17.95      1.55 o 
  -3  -1   6      403.49      440.19      6.94 o 
  -2  -1   6      172.65      197.67      2.59 o 
  -1  -1   6       34.19       35.93      3.08 o 
   0  -1   6        1.14        0.94      0.93 o 
   1  -1   6        7.69       12.95      2.29 o 
   2  -1   6      752.48      721.49     15.44 o 
   3  -1   6      248.76      259.04      9.93 o 
   4  -1   6        0.13        2.41      1.44 o 
   5  -1   6        1.02        2.10      1.23 o 
   6  -1   6        2.57        6.68      3.11 o 
   7  -1   6       92.94      103.70     13.70 o 
   8  -1   6       11.79       12.59      3.30 o 
 -10   0   6      119.77      133.01     15.37 o 
  -9   0   6       45.12       49.67      9.18 o 
  -8   0   6        4.39        6.46      2.33 o 
  -7   0   6      194.10      190.62      6.53 o 
  -6   0   6        1.14        1.88      0.60 o 
  -5   0   6        0.95        1.70      1.28 o 
  -4   0   6       60.19       61.26      2.14 o 
  -3   0   6      140.22      128.41      4.72 o 
  -2   0   6        3.42        4.01      0.50 o 
  -1   0   6      194.11      213.57      4.52 o 
   0   0   6       32.67       39.87      1.62 o 
   1   0   6      194.62      225.39      7.09 o 
   2   0   6      497.89      489.42     14.31 o 
   3   0   6       76.12       83.87      4.67 o 
   4   0   6        1.53        2.05      1.98 o 
   5   0   6       25.72       26.55      4.63 o 
   6   0   6        7.44        5.17      1.66 o 
   7   0   6       63.20       62.65     10.88 o 
   8   0   6       23.19       26.53      5.71 o 
 -10   1   6        3.02        4.80      1.82 o 
  -9   1   6       10.24        9.80      2.29 o 
  -8   1   6        1.65        1.46      0.98 o 
  -7   1   6       32.87       40.55      8.23 o 
  -6   1   6        0.84        1.46      0.59 o 
  -5   1   6      181.27      183.30      5.32 o 
  -4   1   6      331.16      380.55      8.06 o 
  -3   1   6       10.25       13.22      1.82 o 
  -2   1   6      405.27      397.48      7.34 o 
  -1   1   6      786.53      875.32     16.20 o 
   0   1   6       70.61       76.00      2.23 o 
   1   1   6      361.22      359.58     12.78 o 
   2   1   6       34.47       39.32      2.23 o 
   3   1   6       24.00       29.78      4.84 o 
   4   1   6       24.03       26.72      3.90 o 
   5   1   6       68.16       69.64      9.79 o 
   6   1   6       12.57       12.02      2.47 o 
   7   1   6        0.96        1.80      1.73 o 
 -10   2   6       11.52       11.15      4.16 o 
  -9   2   6        7.45        7.76      2.09 o 
  -8   2   6        1.12        7.70      2.90 o 
  -7   2   6       64.07       61.09      7.35 o 
  -6   2   6       65.64       68.66      7.93 o 
  -5   2   6       66.26       75.99      4.30 o 
  -4   2   6       67.03       67.02      1.74 o 
  -3   2   6      147.14      155.78      4.69 o 
  -2   2   6       17.49       16.79      1.78 o 
  -1   2   6        4.61        6.67      0.78 o 
   0   2   6       24.16       29.29      1.79 o 
   1   2   6      176.56      168.62      4.73 o 
   2   2   6      533.62      609.35     22.46 o 
   3   2   6        0.90        1.17      0.84 o 
   4   2   6        1.18        1.74      1.08 o 
   5   2   6      159.00      156.32      6.64 o 
   6   2   6      140.40      131.72      8.93 o 
   7   2   6        1.27        2.42      1.27 o 
 -10   3   6        3.98        2.63      2.30 o 
  -9   3   6      202.13      194.06     13.60 o 
  -8   3   6       44.92       30.01      5.81 o 
  -7   3   6       13.84       12.20      2.75 o 
  -6   3   6      108.41      112.54      3.11 o 
  -5   3   6       60.36       62.06      4.12 o 
  -4   3   6       30.08       25.89      2.10 o 
  -3   3   6      967.09     1043.12      9.65 o 
  -2   3   6       24.77       33.68      1.52 o 
  -1   3   6      193.97      213.11      5.20 o 
   0   3   6       20.40       30.30      1.91 o 
   1   3   6      795.13      761.98     21.24 o 
   2   3   6      379.18      409.57     25.85 o 
   3   3   6      254.84      263.17     10.31 o 
   4   3   6       84.02       77.42      3.73 o 
   5   3   6        5.29        4.15      1.32 o 
   6   3   6      185.81      168.66     10.09 o 
   7   3   6        0.00        1.44      1.39 o 
  -9   4   6        3.93        5.93      1.54 o 
  -8   4   6        6.71       12.36      2.31 o 
  -7   4   6      272.68      270.04      8.30 o 
  -6   4   6       22.84       24.46      3.51 o 
  -5   4   6       41.49       44.05      3.52 o 
  -4   4   6       24.87       23.96      1.87 o 
  -3   4   6      390.13      421.10     11.56 o 
  -2   4   6       40.56       37.39      1.79 o 
  -1   4   6      125.54      119.43      2.54 o 
   0   4   6      148.80      140.30      2.56 o 
   1   4   6      251.37      265.34      5.78 o 
   2   4   6      148.95      154.35      6.57 o 
   3   4   6       50.20       54.25      3.19 o 
   4   4   6        8.07       11.46      2.21 o 
   5   4   6       93.81       87.15      5.77 o 
   6   4   6       87.87       68.64     12.16 o 
  -9   5   6      133.97      154.98      4.77 o 
  -8   5   6        1.52        1.97      1.31 o 
  -7   5   6        1.54        1.98      1.03 o 
  -6   5   6      198.79      205.20      7.34 o 
  -5   5   6       49.48       47.85      2.80 o 
  -4   5   6       20.64       24.49      1.21 o 
  -3   5   6       40.99       48.44     10.65 o 
  -2   5   6        3.09        3.46      1.55 o 
  -1   5   6       30.15       26.71      4.62 o 
   0   5   6       23.46       19.33      1.67 o 
   1   5   6        2.16        2.81      0.82 o 
   2   5   6       79.40       84.22      3.63 o 
   3   5   6      131.47      128.59      6.13 o 
   4   5   6      175.44      180.52      8.66 o 
   5   5   6        8.87       10.03      2.29 o 
   6   5   6        0.94        0.76      1.32 o 
  -9   6   6      122.76      118.32     10.88 o 
  -8   6   6        5.25        6.75      1.41 o 
  -7   6   6       11.37       11.15      2.29 o 
  -6   6   6       22.38       23.45      1.59 o 
  -5   6   6      227.19      221.10      6.36 o 
  -4   6   6       40.11       47.20      8.13 o 
  -3   6   6      178.22      182.57     20.12 o 
  -2   6   6        4.99        4.07      1.03 o 
  -1   6   6      366.71      397.16     10.72 o 
   0   6   6      107.49       95.42      5.45 o 
   1   6   6       90.21       94.95      3.73 o 
   2   6   6        1.80        1.87      1.06 o 
   3   6   6      126.69      110.44      8.08 o 
   4   6   6       34.83       33.15      5.86 o 
   5   6   6       15.01       14.70      3.67 o 
  -8   7   6       88.26       87.81     18.21 o 
  -7   7   6        0.22        1.73      3.66 o 
  -6   7   6       60.40       69.90     11.73 o 
  -5   7   6      113.84      118.20      9.53 o 
  -4   7   6        1.46        3.65      1.34 o 
  -3   7   6       13.17       12.84      5.42 o 
  -2   7   6      221.38      226.02     26.64 o 
  -1   7   6      247.57      245.20      7.52 o 
   0   7   6       77.78       74.77      6.69 o 
   1   7   6       17.66       13.00      3.17 o 
   2   7   6        0.06        2.09      1.43 o 
   3   7   6        0.29        2.19      1.91 o 
   4   7   6        1.75        1.87      1.94 o 
  -7   8   6        0.00        1.02      1.37 o 
  -6   8   6       10.61        9.60      3.96 o 
  -5   8   6        4.08        6.06      2.87 o 
  -4   8   6      466.95      520.30     32.40 o 
  -3   8   6      193.22      193.35     21.28 o 
  -2   8   6      151.01      167.17     15.73 o 
  -1   8   6        1.06        3.53      1.67 o 
   0   8   6       61.01       42.24      9.99 o 
   1   8   6        8.04        5.46      1.68 o 
   2   8   6       29.68       20.91      6.55 o 
   3   8   6       61.54       63.63      9.59 o 
  -6   9   6        3.98        3.36      1.90 o 
  -5   9   6      296.02      350.36     39.44 o 
  -4   9   6      556.14      593.26     14.97 o 
  -3   9   6        2.38        5.25      3.28 o 
  -2   9   6       20.50       19.29      4.15 o 
  -1   9   6        1.43        1.47      1.03 o 
   0   9   6       11.00       12.01      4.69 o 
   1   9   6       30.18       27.17      8.55 o 
   2   9   6        2.37        2.59      2.41 o 
  -3  10   6       16.36        9.09      4.95 o 
  -2  10   6        0.10        2.75      1.54 o 
  -1  10   6        2.93        1.72      2.27 o 
  -2 -10   7        7.21        6.55      1.96 o 
  -1 -10   7        4.35        9.88      2.90 o 
   0 -10   7       72.93       69.62     14.60 o 
   1 -10   7        0.10        2.32      1.85 o 
   2 -10   7        3.04        2.79      2.61 o 
  -5  -9   7        0.12        1.51      1.94 o 
  -4  -9   7       15.96       14.09      3.20 o 
  -3  -9   7       78.78       71.53      6.57 o 
  -2  -9   7       18.81       17.70      3.75 o 
  -1  -9   7       28.69       26.14      4.16 o 
   0  -9   7       10.00        8.18      1.82 o 
   1  -9   7       14.76        9.88      2.31 o 
   2  -9   7        0.18        0.77      1.66 o 
   3  -9   7        0.00        2.29      1.29 o 
   4  -9   7       44.67       41.47     10.21 o 
  -6  -8   7       44.75       33.88      9.33 o 
  -5  -8   7        9.70        6.48      3.75 o 
  -4  -8   7        8.07       14.13      4.16 o 
  -3  -8   7        3.00        3.15      1.48 o 
  -2  -8   7        0.20        3.76      1.86 o 
  -1  -8   7      199.48      211.16     13.31 o 
   0  -8   7        0.80        2.07      1.29 o 
   1  -8   7       15.20       13.63      2.74 o 
   2  -8   7        4.25        4.56      1.82 o 
   3  -8   7        1.07        1.38      1.47 o 
   4  -8   7        6.13        6.07      2.18 o 
   5  -8   7        9.97        8.42      2.89 o 
  -7  -7   7        8.60        9.19      3.22 o 
  -6  -7   7        5.67        5.30      3.16 o 
  -5  -7   7       30.77       26.72      6.07 o 
  -4  -7   7        0.00        0.69      1.85 o 
  -3  -7   7        0.31        2.87      1.90 o 
  -2  -7   7      163.18      175.21      7.80 o 
  -1  -7   7        5.94        6.68      1.95 o 
   0  -7   7      497.79      506.64     11.33 o 
   1  -7   7       72.42       81.65      8.63 o 
   2  -7   7      105.18      119.76      7.97 o 
   3  -7   7       35.85       32.25      5.31 o 
   4  -7   7       47.02       28.90      6.04 o 
   5  -7   7        0.02        2.48      1.36 o 
   6  -7   7        9.67        7.82      3.23 o 
  -8  -6   7        2.17        1.55      1.91 o 
  -7  -6   7       36.00       22.98      6.61 o 
  -6  -6   7       89.94       81.52     14.01 o 
  -5  -6   7       11.42       14.02      4.28 o 
  -4  -6   7       46.58       43.98      8.47 o 
  -3  -6   7      173.59      183.39      8.09 o 
  -2  -6   7       70.17       69.39      5.34 o 
  -1  -6   7      691.61      749.82     12.73 o 
   0  -6   7       37.90       36.27      5.54 o 
   1  -6   7        0.35        1.94      1.53 o 
   2  -6   7        1.29        2.02      2.08 o 
   3  -6   7        2.29        3.36      1.51 o 
   4  -6   7       22.03       13.09      3.34 o 
   5  -6   7        0.65        1.78      0.84 o 
   6  -6   7       10.66       11.02      3.12 o 
  -8  -5   7        0.05        1.65      2.72 o 
  -7  -5   7        7.94       10.73      3.39 o 
  -6  -5   7       44.00       36.20      7.23 o 
  -5  -5   7       86.51       81.65      5.31 o 
  -4  -5   7       11.01        6.58      1.84 o 
  -3  -5   7       20.63       21.33      3.96 o 
  -2  -5   7        6.72       10.43      2.06 o 
  -1  -5   7       30.09       39.33      6.09 o 
   0  -5   7      150.35      141.69      5.28 o 
   1  -5   7       88.68       98.78      6.92 o 
   2  -5   7      193.76      230.36     10.43 o 
   3  -5   7       74.99       76.86      5.93 o 
   4  -5   7        3.78        4.42      1.90 o 
   5  -5   7      164.59      169.16     14.01 o 
   6  -5   7       20.06       20.40      3.75 o 
   7  -5   7        0.31        2.72      1.27 o 
  -9  -4   7        3.53        7.68      1.91 o 
  -8  -4   7       79.40       61.66     19.42 o 
  -7  -4   7       18.29       18.81      5.06 o 
  -6  -4   7       40.57       37.57      8.19 o 
  -5  -4   7      141.58      132.77      2.41 o 
  -4  -4   7      169.93      181.62      7.30 o 
  -3  -4   7       48.77       51.32      2.42 o 
  -2  -4   7        0.02        0.80      0.92 o 
  -1  -4   7      137.33      132.52      3.02 o 
   0  -4   7       14.68       12.47      1.86 o 
   1  -4   7        1.26        0.84      0.85 o 
   2  -4   7       68.22       65.64      3.25 o 
   3  -4   7       66.73       83.35      6.50 o 
   4  -4   7       37.86       43.26      6.77 o 
   5  -4   7       16.73       23.69      3.62 o 
   6  -4   7        5.55        4.38      2.07 o 
   7  -4   7       28.32       21.92      4.17 o 
  -9  -3   7       78.84       76.72     16.49 o 
  -8  -3   7        6.74        6.56      1.90 o 
  -7  -3   7       79.30       88.08     17.64 o 
  -6  -3   7      133.75      129.79     12.52 o 
  -5  -3   7        4.84        4.53      1.73 o 
  -4  -3   7       49.41       54.03      2.43 o 
  -3  -3   7        0.54        0.74      0.44 o 
  -2  -3   7        3.51        4.64      0.69 o 
  -1  -3   7        4.61        4.48      0.79 o 
   0  -3   7       82.35       76.15      2.77 o 
   1  -3   7      100.95      101.30      2.96 o 
   2  -3   7       40.64       40.96      5.85 o 
   3  -3   7      165.91      172.37     11.62 o 
   4  -3   7       39.60       34.61      5.31 o 
   5  -3   7       84.18       97.99     13.29 o 
   6  -3   7       13.32       14.43      3.05 o 
   7  -3   7        1.44        2.32      1.37 o 
 -10  -2   7       46.27       36.03     10.03 o 
  -9  -2   7       97.16       87.62     17.37 o 
  -8  -2   7      256.30      232.94     25.04 o 
  -7  -2   7      503.72      469.21     13.71 o 
  -6  -2   7        0.19        2.27      2.59 o 
  -5  -2   7        6.08        6.09      1.83 o 
  -4  -2   7        7.39        6.84      1.12 o 
  -3  -2   7      206.45      206.98      3.59 o 
  -2  -2   7        4.33        8.57      0.74 o 
  -1  -2   7      366.02      374.76      6.90 o 
   0  -2   7       63.51       55.86      3.53 o 
   1  -2   7       17.79       22.52      1.90 o 
   2  -2   7       96.13       88.26      5.15 o 
   3  -2   7        2.68        6.26      1.93 o 
   4  -2   7       54.39       59.31      9.16 o 
   5  -2   7        4.51        4.02      1.89 o 
   6  -2   7        4.38        6.14      1.69 o 
   7  -2   7       55.02       45.17     10.75 o 
 -10  -1   7       20.17       13.51      4.40 o 
  -9  -1   7        0.22        0.68      2.10 o 
  -8  -1   7      373.58      425.23     22.78 o 
  -7  -1   7        0.56        3.40      3.72 o 
  -6  -1   7      279.32      274.46     15.91 o 
  -5  -1   7        5.93        4.87      0.99 o 
  -4  -1   7       60.73       67.47      1.94 o 
  -3  -1   7       24.82       18.58      2.53 o 
  -2  -1   7     1519.92     1667.62     32.53 o 
  -1  -1   7       97.47       96.57      5.22 o 
   0  -1   7     1097.94     1137.37     17.40 o 
   1  -1   7      275.87      277.42      6.50 o 
   2  -1   7        2.16        2.60      4.03 o 
   3  -1   7       25.97       31.71      5.26 o 
   4  -1   7      188.48      189.22      9.45 o 
   5  -1   7        1.15        1.76      1.08 o 
   6  -1   7       77.23       73.15     11.41 o 
   7  -1   7      145.28      163.90     10.98 o 
 -10   0   7      121.20      120.92     13.13 o 
  -9   0   7       76.04       75.29     11.03 o 
  -8   0   7        0.76        0.73      0.97 o 
  -7   0   7       25.16       26.37      1.62 o 
  -6   0   7      658.36      663.55     24.06 o 
  -5   0   7       42.32       41.18      1.63 o 
  -4   0   7        2.55        1.01      0.63 o 
  -3   0   7      225.90      223.13      7.08 o 
  -2   0   7        1.38        1.18      1.43 o 
  -1   0   7       39.54       35.45      6.97 o 
   0   0   7       41.73       47.35      3.92 o 
   1   0   7      148.88      163.22      7.11 o 
   2   0   7      124.61      118.17      5.25 o 
   3   0   7      129.77      141.24      5.26 o 
   4   0   7       11.67       11.28      2.43 o 
   5   0   7        5.83        8.03      1.80 o 
   6   0   7        0.36        1.66      1.32 o 
   7   0   7       11.69       13.69      2.95 o 
 -10   1   7        9.92       10.12      2.32 o 
  -9   1   7       11.71       10.05      7.40 o 
  -8   1   7       49.50       52.75      9.76 o 
  -7   1   7      133.32      135.63      4.95 o 
  -6   1   7      117.02      108.56      3.61 o 
  -5   1   7      286.33      286.20      7.10 o 
  -4   1   7       24.34       20.48      3.17 o 
  -3   1   7      171.50      176.35      4.58 o 
  -2   1   7      469.66      492.29      9.44 o 
  -1   1   7      874.67      880.30     13.75 o 
   0   1   7       94.10       90.33      2.95 o 
   1   1   7       24.73       40.31      3.07 o 
   2   1   7       20.27       23.16      3.71 o 
   3   1   7        6.54       11.00      1.92 o 
   4   1   7      111.66      123.08      5.11 o 
   5   1   7       45.08       41.74      6.24 o 
   6   1   7      172.84      177.25     13.57 o 
   7   1   7       30.26       27.61      7.44 o 
 -10   2   7       17.06       15.67      5.04 o 
  -9   2   7       14.14       14.36      4.20 o 
  -8   2   7       55.65       53.21      3.21 o 
  -7   2   7      128.54      137.86      4.71 o 
  -6   2   7       14.92       15.26      2.98 o 
  -5   2   7        0.88        2.04      0.83 o 
  -4   2   7      227.22      235.32      3.59 o 
  -3   2   7      214.01      193.22      2.81 o 
  -2   2   7        9.12       11.08      1.48 o 
  -1   2   7       94.03       88.79      1.58 o 
   0   2   7       99.92      103.36      3.11 o 
   1   2   7      387.76      394.82     18.02 o 
   2   2   7       19.17       29.68      5.23 o 
   3   2   7       43.37       44.63      7.41 o 
   4   2   7       95.91       98.33      4.42 o 
   5   2   7        4.76        5.69      1.78 o 
   6   2   7       62.88       61.99     11.88 o 
   7   2   7       10.41        9.23      2.77 o 
 -10   3   7        0.18        2.53      1.80 o 
  -9   3   7        1.77        3.13      1.49 o 
  -8   3   7      229.19      217.02     10.96 o 
  -7   3   7       25.64       23.66      5.98 o 
  -6   3   7      125.75      136.63     11.00 o 
  -5   3   7      132.31      143.89      4.35 o 
  -4   3   7      162.04      159.22      3.62 o 
  -3   3   7      320.88      341.19      6.98 o 
  -2   3   7       10.70       19.48      2.17 o 
  -1   3   7        0.89        0.76      0.37 o 
   0   3   7        0.07        1.23      0.56 o 
   1   3   7      284.22      278.82     18.97 o 
   2   3   7      624.59      625.83     16.53 o 
   3   3   7       17.00       13.32      2.35 o 
   4   3   7      176.60      186.68      7.31 o 
   5   3   7        0.87        3.19      1.19 o 
   6   3   7        1.08        0.50      0.97 o 
  -9   4   7       36.47       31.59      6.57 o 
  -8   4   7       46.26       47.88      3.62 o 
  -7   4   7       84.01       78.28      4.53 o 
  -6   4   7       11.43       11.67      2.02 o 
  -5   4   7        4.69        3.89      1.07 o 
  -4   4   7       16.56       20.57      1.58 o 
  -3   4   7      478.87      523.20     16.01 o 
  -2   4   7       53.32       54.95      1.87 o 
  -1   4   7       24.69       24.84      1.16 o 
   0   4   7       11.16       14.55      1.48 o 
   1   4   7      353.69      326.61     12.04 o 
   2   4   7     1514.33     1687.05     47.19 o 
   3   4   7       78.75       87.57      5.88 o 
   4   4   7       32.63       27.59      4.47 o 
   5   4   7       42.66       31.15      7.24 o 
   6   4   7        4.87        2.38      1.12 o 
  -9   5   7       21.04       17.30      5.33 o 
  -8   5   7      167.09      148.12      4.09 o 
  -7   5   7        1.81        2.05      1.13 o 
  -6   5   7       11.30       14.82      2.70 o 
  -5   5   7      143.49      139.08      3.27 o 
  -4   5   7       37.05       35.52      2.08 o 
  -3   5   7      170.04      180.36      5.27 o 
  -2   5   7       19.60       26.69      6.06 o 
  -1   5   7       46.74       51.59      9.51 o 
   0   5   7      397.73      374.79      8.31 o 
   1   5   7      455.12      448.44     15.04 o 
   2   5   7       44.29       44.63      6.03 o 
   3   5   7        1.89        1.14      0.94 o 
   4   5   7        8.81        9.65      2.59 o 
   5   5   7        7.52        5.00      1.23 o 
  -8   6   7        7.16        5.36      1.53 o 
  -7   6   7        6.54        6.69      3.44 o 
  -6   6   7        0.21        3.05      1.18 o 
  -5   6   7        1.00        2.85      2.07 o 
  -4   6   7       33.49       40.46      7.37 o 
  -3   6   7       19.54       22.06      4.48 o 
  -2   6   7        4.84       10.13      2.30 o 
  -1   6   7      159.00      170.51      6.45 o 
   0   6   7       20.80       23.30      5.62 o 
   1   6   7        0.15        1.31      0.96 o 
   2   6   7      128.64      120.56      6.92 o 
   3   6   7       24.03       24.26      4.47 o 
   4   6   7        1.50        1.69      1.29 o 
   5   6   7       13.29        7.86      2.89 o 
  -8   7   7       74.47       76.75     16.25 o 
  -7   7   7       77.23       61.46     14.98 o 
  -6   7   7       41.86       36.29      8.01 o 
  -5   7   7        3.60        5.26      2.24 o 
  -4   7   7        1.14        1.29      0.92 o 
  -3   7   7      516.39      529.74     26.08 o 
  -2   7   7      409.86      446.73     14.46 o 
  -1   7   7        0.03        0.61      1.09 o 
   0   7   7        8.42        7.98      2.31 o 
   1   7   7        6.16        5.41      1.79 o 
   2   7   7       10.25       10.31      2.11 o 
   3   7   7        1.90        3.00      1.52 o 
   4   7   7        0.48        2.28      1.41 o 
  -7   8   7       11.39       12.66      3.96 o 
  -6   8   7       12.99       11.98      2.76 o 
  -5   8   7        0.23        0.95      2.96 o 
  -4   8   7      141.30      124.01     22.55 o 
  -3   8   7       57.26       56.29      9.17 o 
  -2   8   7        2.60        3.29      2.27 o 
  -1   8   7        4.15        1.05      1.29 o 
   0   8   7        2.05        2.09      1.37 o 
   1   8   7      110.25      111.79      7.46 o 
   2   8   7        9.95        6.75      2.94 o 
  -5   9   7       70.66       60.75     18.33 o 
  -4   9   7       73.06       58.14     17.58 o 
  -3   9   7       57.48       60.08     11.45 o 
  -2   9   7       35.37       24.46      7.69 o 
  -1   9   7       50.37       37.87     11.86 o 
   0   9   7        7.14        6.68      2.26 o 
   1   9   7       22.38       16.22      5.88 o 
  -1 -10   8       15.60       12.09      3.37 o 
   0 -10   8       23.34       21.81      3.59 o 
  -4  -9   8       16.85       15.18      3.34 o 
  -3  -9   8       15.05       18.30      4.41 o 
  -2  -9   8       80.86       82.26     10.46 o 
  -1  -9   8       11.30       11.49      2.82 o 
   0  -9   8        1.74        4.12      1.97 o 
   1  -9   8       14.31       15.10      3.24 o 
   2  -9   8       29.40       30.28      6.53 o 
   3  -9   8       43.60       30.71      7.51 o 
  -6  -8   8       15.29       15.16      3.73 o 
  -5  -8   8        8.87        9.49      4.66 o 
  -4  -8   8        7.61        8.97      3.13 o 
  -3  -8   8        2.08        3.99      1.67 o 
  -2  -8   8       93.05       77.41     10.72 o 
  -1  -8   8        3.65        4.53      1.80 o 
   0  -8   8       12.40        9.85      2.49 o 
   1  -8   8       24.51       31.90      5.88 o 
   2  -8   8       21.59       21.50      5.07 o 
   3  -8   8       31.93       24.03      6.51 o 
   4  -8   8       64.27       45.49      8.48 o 
  -7  -7   8        8.46        8.20      3.43 o 
  -6  -7   8        2.77        2.51      1.69 o 
  -5  -7   8        0.27        1.44      2.28 o 
  -4  -7   8        6.84        8.58      2.74 o 
  -3  -7   8       20.57       18.78      4.33 o 
  -2  -7   8        1.40        2.33      1.27 o 
  -1  -7   8        0.50        2.69      1.68 o 
   0  -7   8        2.86        2.80      1.18 o 
   1  -7   8       10.17        9.95      2.12 o 
   2  -7   8       19.59       21.69      3.08 o 
   3  -7   8       16.71        9.97      3.44 o 
   4  -7   8        2.47        3.28      1.39 o 
   5  -7   8        0.52        2.57      1.67 o 
  -7  -6   8       11.87       11.86      3.65 o 
  -6  -6   8        2.55        1.88      1.78 o 
  -5  -6   8      176.16      185.96     18.32 o 
  -4  -6   8       84.16       88.49      3.83 o 
  -3  -6   8        3.59        3.72      1.73 o 
  -2  -6   8       27.89       25.90      5.40 o 
  -1  -6   8      306.22      336.23     12.13 o 
   0  -6   8      168.24      171.26     10.28 o 
   1  -6   8       21.47       29.88      4.57 o 
   2  -6   8       78.17       77.59      6.44 o 
   3  -6   8       20.84       18.25      3.59 o 
   4  -6   8        9.11        7.16      2.14 o 
   5  -6   8        2.05        3.75      1.91 o 
   6  -6   8       37.24       27.12      7.33 o 
  -8  -5   8        1.96        3.08      2.77 o 
  -7  -5   8        0.71        3.45      2.84 o 
  -6  -5   8      320.35      279.43     15.81 o 
  -5  -5   8      114.47       96.52     17.10 o 
  -4  -5   8       25.29       35.38      4.20 o 
  -3  -5   8       40.27       39.88      3.80 o 
  -2  -5   8       63.96       60.38      3.96 o 
  -1  -5   8       13.09       15.43      2.75 o 
   0  -5   8      913.65      970.77     16.01 o 
   1  -5   8       46.46       45.40      6.99 o 
   2  -5   8      104.29      111.14      8.12 o 
   3  -5   8       68.57       59.02     10.27 o 
   4  -5   8        0.30        1.41      1.22 o 
   5  -5   8      117.79      121.90     10.73 o 
   6  -5   8        0.00       -0.27      1.35 o 
  -9  -4   8        7.09        7.37      3.03 o 
  -8  -4   8        5.85        7.41      2.80 o 
  -7  -4   8        4.98        5.00      2.37 o 
  -6  -4   8      128.40       97.68     15.29 o 
  -5  -4   8       52.85       49.41      3.07 o 
  -4  -4   8       45.17       46.12      1.97 o 
  -3  -4   8        5.53        7.16      1.91 o 
  -2  -4   8      168.90      169.28      6.06 o 
  -1  -4   8        0.61        1.45      1.38 o 
   0  -4   8       91.72       90.07      3.43 o 
   1  -4   8      198.24      192.71      9.18 o 
   2  -4   8       11.81       14.77      2.96 o 
   3  -4   8      297.17      347.46      8.95 o 
   4  -4   8        0.25        0.82      1.00 o 
   5  -4   8       38.65       32.17      5.90 o 
   6  -4   8       22.51       17.97      4.51 o 
  -9  -3   8       12.58       17.80      5.99 o 
  -8  -3   8       26.58       17.94      5.05 o 
  -7  -3   8        7.83        6.63      2.81 o 
  -6  -3   8       13.62       24.11      4.89 o 
  -5  -3   8        5.74        3.27      0.80 o 
  -4  -3   8      127.27      119.78      4.44 o 
  -3  -3   8        8.12       10.78      1.58 o 
  -2  -3   8      120.83      138.32      2.97 o 
  -1  -3   8       55.92       65.50      2.15 o 
   0  -3   8       34.35       27.76      3.98 o 
   1  -3   8       79.04       77.72      5.60 o 
   2  -3   8       23.81       35.15      4.91 o 
   3  -3   8      161.28      182.42     21.87 o 
   4  -3   8        7.70        6.80      1.88 o 
   5  -3   8        0.50        1.74      1.81 o 
   6  -3   8        6.83        5.45      2.32 o 
   7  -3   8        6.08        4.65      2.84 o 
  -9  -2   8        3.16        3.41      2.38 o 
  -8  -2   8      195.51      173.43     16.99 o 
  -7  -2   8        0.49        3.09      2.18 o 
  -6  -2   8      144.35      132.77      1.80 o 
  -5  -2   8      212.35      215.80      7.48 o 
  -4  -2   8       57.35       53.07      1.39 o 
  -3  -2   8      118.49      114.54      2.02 o 
  -2  -2   8      191.39      194.08      3.70 o 
  -1  -2   8        6.63        8.69      1.66 o 
   0  -2   8       21.61       31.23      3.81 o 
   1  -2   8       17.90       21.72      1.84 o 
   2  -2   8       28.02       27.09      4.74 o 
   3  -2   8       11.66       13.74      2.77 o 
   4  -2   8       80.62       87.31      6.25 o 
   5  -2   8        1.88        2.91      1.83 o 
   6  -2   8       47.15       45.02      8.27 o 
   7  -2   8        7.42        6.97      3.04 o 
 -10  -1   8        0.19        1.54      2.44 o 
  -9  -1   8       19.10       20.63      3.66 o 
  -8  -1   8        0.29        1.74      1.39 o 
  -7  -1   8        1.30        4.41      2.60 o 
  -6  -1   8     1564.32     1486.71     64.45 o 
  -5  -1   8       46.43       44.18      2.47 o 
  -4  -1   8        9.24       10.24      1.63 o 
  -3  -1   8      374.72      328.86      5.78 o 
  -2  -1   8        5.57       11.22      2.57 o 
  -1  -1   8      302.97      305.19      8.30 o 
   0  -1   8      139.41      155.13      2.98 o 
   1  -1   8       12.28       19.41      3.05 o 
   2  -1   8      188.63      190.31      7.03 o 
   3  -1   8      388.49      359.94     18.72 o 
   4  -1   8       36.76       45.97      9.53 o 
   5  -1   8       21.58       28.19      4.53 o 
   6  -1   8      170.84      178.77      9.38 o 
   7  -1   8        1.81        4.47      2.39 o 
 -10   0   8        4.31        4.09      2.43 o 
  -9   0   8        0.46        0.49      1.74 o 
  -8   0   8       56.80       59.60      8.48 o 
  -7   0   8      277.72      244.08      8.28 o 
  -6   0   8        5.38        5.36      1.19 o 
  -5   0   8       34.97       33.34      3.55 o 
  -4   0   8        5.28       10.51      1.56 o 
  -3   0   8      423.19      439.08      3.35 o 
  -2   0   8       51.60       54.96      3.67 o 
  -1   0   8      318.88      349.57      7.51 o 
   0   0   8        1.03        0.83      0.54 o 
   1   0   8        1.62        3.81      1.27 o 
   2   0   8        2.99        4.57      1.09 o 
   3   0   8      102.78      108.22      9.79 o 
   4   0   8       18.21       23.93      4.73 o 
   5   0   8        3.43        4.24      2.13 o 
   6   0   8        5.12        4.71      1.84 o 
   7   0   8      217.19      224.33     22.96 o 
 -10   1   8        0.07        1.02      1.15 o 
  -9   1   8        1.46        0.14      1.54 o 
  -8   1   8       82.22       85.54     14.05 o 
  -7   1   8       22.38       25.18      1.92 o 
  -6   1   8      139.35      152.61      6.09 o 
  -5   1   8      211.64      204.14      7.17 o 
  -4   1   8        1.15        1.68      0.45 o 
  -3   1   8      437.10      450.03     10.33 o 
  -2   1   8       42.15       48.10      4.44 o 
  -1   1   8       64.33       71.59      3.21 o 
   0   1   8      143.15      138.26      2.25 o 
   1   1   8      108.61      109.94      6.75 o 
   2   1   8        0.93        0.45      1.37 o 
   3   1   8      450.28      454.54     15.11 o 
   4   1   8        1.23        1.18      0.90 o 
   5   1   8       27.56       33.44      5.97 o 
   6   1   8       28.91       25.84      5.71 o 
 -10   2   8        7.13        9.82      3.02 o 
  -9   2   8       82.77       85.27     16.61 o 
  -8   2   8       42.75       41.02      2.73 o 
  -7   2   8      200.35      214.29      7.72 o 
  -6   2   8      218.93      216.31      9.38 o 
  -5   2   8        2.55        3.40      0.99 o 
  -4   2   8       18.50       22.24      1.67 o 
  -3   2   8        0.04        1.45      0.51 o 
  -2   2   8       66.62       59.01      2.66 o 
  -1   2   8        0.03        0.65      0.58 o 
   0   2   8       20.43       21.42      2.72 o 
   1   2   8        3.37        3.40      0.89 o 
   2   2   8       71.73       56.74      3.95 o 
   3   2   8       96.65      100.19      6.60 o 
   4   2   8       15.79       16.45      3.48 o 
   5   2   8       18.97       14.36      3.27 o 
   6   2   8       44.56       42.10      9.18 o 
  -9   3   8       63.34       51.78     13.14 o 
  -8   3   8      146.44      176.21      8.84 o 
  -7   3   8        5.16        4.23      0.97 o 
  -6   3   8       53.85       54.18      3.59 o 
  -5   3   8      332.79      361.74      6.11 o 
  -4   3   8        8.98        7.82      1.41 o 
  -3   3   8       69.38       66.09      2.35 o 
  -2   3   8        3.39        2.24      0.49 o 
  -1   3   8       84.57       82.58      1.62 o 
   0   3   8        1.07        3.67      0.66 o 
   1   3   8      312.42      312.56      6.76 o 
   2   3   8      989.01      987.99     30.08 o 
   3   3   8       91.57       94.08      4.26 o 
   4   3   8       12.19       13.78      3.25 o 
   5   3   8        4.86        5.85      1.90 o 
   6   3   8        0.15        2.43      1.19 o 
  -9   4   8      184.45      186.93      7.13 o 
  -8   4   8      266.70      262.81     22.61 o 
  -7   4   8       59.57       59.52      4.67 o 
  -6   4   8       30.67       27.89      2.39 o 
  -5   4   8        6.79        7.64      1.55 o 
  -4   4   8      305.14      300.36      7.74 o 
  -3   4   8        6.29        7.23      1.16 o 
  -2   4   8        4.90        3.32      0.86 o 
  -1   4   8       14.47       12.61      0.99 o 
   0   4   8      404.63      408.35      8.22 o 
   1   4   8        1.18        2.57      1.22 o 
   2   4   8      498.21      475.05     10.12 o 
   3   4   8      199.79      196.54      9.01 o 
   4   4   8      206.78      193.82     10.58 o 
   5   4   8        9.45       10.87      3.19 o 
  -9   5   8       79.26       75.92     16.12 o 
  -8   5   8       19.88       23.42      5.70 o 
  -7   5   8        0.95        0.95      0.84 o 
  -6   5   8       39.19       38.77      2.68 o 
  -5   5   8        5.70        6.11      1.59 o 
  -4   5   8      185.28      189.68      8.55 o 
  -3   5   8       77.13       82.85      3.32 o 
  -2   5   8       90.02       86.55      3.77 o 
  -1   5   8      606.06      584.09     17.92 o 
   0   5   8      699.21      742.55     16.20 o 
   1   5   8        2.51        1.88      1.29 o 
   2   5   8       31.99       24.95      4.96 o 
   3   5   8      119.72      120.02      7.48 o 
   4   5   8       19.50       22.99      4.33 o 
   5   5   8        3.76        1.20      1.86 o 
  -8   6   8        6.93        5.90      1.87 o 
  -7   6   8      127.06      126.33     11.67 o 
  -6   6   8        6.45        5.80      2.27 o 
  -5   6   8       56.22       57.18      7.20 o 
  -4   6   8        5.17        5.45      1.98 o 
  -3   6   8        2.04        3.53      1.06 o 
  -2   6   8      113.37      123.67      4.82 o 
  -1   6   8        4.41        3.07      1.97 o 
   0   6   8       42.02       41.61     11.01 o 
   1   6   8       10.64        7.61      2.35 o 
   2   6   8       78.89       79.80     18.23 o 
   3   6   8       20.60       15.31      3.08 o 
   4   6   8        3.36        5.30      2.82 o 
  -7   7   8        1.59        4.20      2.84 o 
  -6   7   8       73.43       79.74     11.71 o 
  -5   7   8       15.20       13.33      5.94 o 
  -4   7   8       28.59       27.71      4.83 o 
  -3   7   8      448.54      481.39     28.26 o 
  -2   7   8      154.18      153.07     10.60 o 
  -1   7   8      159.63      158.33     12.29 o 
   0   7   8       12.86        8.93      2.86 o 
   1   7   8       19.14       17.46      7.38 o 
   2   7   8       17.72       12.37      4.42 o 
   3   7   8        0.13        0.25      1.68 o 
  -6   8   8       30.77       29.19      5.88 o 
  -5   8   8       34.19       30.04      8.73 o 
  -4   8   8       51.80       49.17      8.97 o 
  -3   8   8      116.95      108.79      7.65 o 
  -2   8   8       21.04       11.94      4.13 o 
  -1   8   8       26.57       23.82      6.15 o 
   0   8   8        1.11        1.75      1.75 o 
   1   8   8       26.46       23.97      7.61 o 
  -4   9   8       91.99       83.74      6.96 o 
  -3   9   8      231.16      251.26      8.28 o 
  -2   9   8        0.16        1.99      1.27 o 
  -1   9   8        4.98        6.43      3.44 o 
  -3  -9   9       43.71       50.88     12.68 o 
  -2  -9   9       16.50       11.36      2.87 o 
  -1  -9   9       31.25       30.86      6.89 o 
   0  -9   9       47.97       39.94      8.33 o 
   1  -9   9        3.16        4.51      2.48 o 
   2  -9   9        7.40        8.39      3.45 o 
  -5  -8   9        0.16        2.65      2.29 o 
  -4  -8   9       28.52       22.40      5.47 o 
  -3  -8   9       29.34       25.64      7.41 o 
  -2  -8   9       12.74       13.93      3.56 o 
  -1  -8   9       64.63       62.20     10.97 o 
   0  -8   9        7.09        8.46      2.41 o 
   1  -8   9       11.55       10.90      2.79 o 
   2  -8   9        0.35        4.22      1.55 o 
   3  -8   9        0.04        2.50      1.52 o 
  -6  -7   9       31.52       17.29      5.73 o 
  -5  -7   9        1.25        2.43      1.36 o 
  -4  -7   9       10.23        7.24      3.00 o 
  -3  -7   9       11.27       11.98      3.23 o 
  -2  -7   9       10.02        7.33      1.61 o 
  -1  -7   9       38.61       35.81      5.59 o 
   0  -7   9       93.67       92.83      5.96 o 
   1  -7   9        0.03        2.42      0.99 o 
   2  -7   9       11.62       10.92      2.24 o 
   3  -7   9        4.82        5.50      2.50 o 
   4  -7   9        1.91        2.16      1.26 o 
  -7  -6   9        3.14        4.68      2.24 o 
  -6  -6   9       22.58       18.02      5.32 o 
  -5  -6   9        9.84        5.61      2.43 o 
  -4  -6   9       56.50       46.57      9.53 o 
  -3  -6   9       63.25       66.32      4.90 o 
  -2  -6   9        4.76        4.75      2.69 o 
  -1  -6   9       10.67       11.86      2.88 o 
   0  -6   9      229.05      234.53     14.43 o 
   1  -6   9       59.62       73.49     10.33 o 
   2  -6   9        0.57        0.66      1.66 o 
   3  -6   9       12.21       15.30      2.83 o 
   4  -6   9       73.06       74.22      4.86 o 
   5  -6   9        0.73        1.41      1.20 o 
  -8  -5   9       21.47       17.19      6.70 o 
  -7  -5   9       50.95       40.36     12.79 o 
  -6  -5   9       70.37       60.63     12.01 o 
  -5  -5   9        3.11        3.60      2.08 o 
  -4  -5   9       14.59       12.85      3.11 o 
  -3  -5   9       43.16       47.86      7.35 o 
  -2  -5   9        5.96        4.95      1.52 o 
  -1  -5   9      729.30      764.70     23.65 o 
   0  -5   9      737.48      785.36     24.22 o 
   1  -5   9      157.53      138.44      8.63 o 
   2  -5   9       11.76        8.40      3.11 o 
   3  -5   9       68.06       55.57      3.52 o 
   4  -5   9        0.02        1.77      0.88 o 
   5  -5   9       39.67       29.16      8.24 o 
  -8  -4   9        6.70        6.52      3.01 o 
  -7  -4   9      120.01      111.58      8.88 o 
  -6  -4   9       64.03       49.74     10.27 o 
  -5  -4   9       40.75       35.82      3.55 o 
  -4  -4   9        4.26        6.13      1.52 o 
  -3  -4   9       35.33       30.65      3.35 o 
  -2  -4   9       10.79       13.67      2.28 o 
  -1  -4   9      449.62      480.89     13.43 o 
   0  -4   9        4.11        5.28      1.32 o 
   1  -4   9      130.61      133.82     11.99 o 
   2  -4   9      123.65      124.23      3.77 o 
   3  -4   9        6.24        9.04      2.23 o 
   4  -4   9       19.09       14.65      2.71 o 
   5  -4   9       53.54       44.56     10.36 o 
   6  -4   9        5.13        5.48      3.63 o 
  -9  -3   9       37.14       32.04      9.66 o 
  -8  -3   9        2.13        3.58      2.55 o 
  -7  -3   9      134.24      123.64     10.96 o 
  -6  -3   9       61.72       69.55     14.28 o 
  -5  -3   9       58.26       52.94      2.44 o 
  -4  -3   9       34.36       36.89      1.26 o 
  -3  -3   9       66.16       59.72      2.40 o 
  -2  -3   9       44.43       38.26      2.52 o 
  -1  -3   9       22.36       23.47      2.07 o 
   0  -3   9        0.42        1.42      1.29 o 
   1  -3   9      156.89      163.78     10.44 o 
   2  -3   9        1.53        2.22      1.25 o 
   3  -3   9        0.03        1.71      2.34 o 
   4  -3   9       38.80       36.51      7.69 o 
   5  -3   9        0.09        3.00      1.78 o 
   6  -3   9        3.22        2.96      1.96 o 
  -9  -2   9       20.39       23.11      5.88 o 
  -8  -2   9        0.05        3.65      3.06 o 
  -7  -2   9       24.74       25.43      5.77 o 
  -6  -2   9      174.98      159.52      4.94 o 
  -5  -2   9      146.68      141.17      5.00 o 
  -4  -2   9       40.71       38.49      1.28 o 
  -3  -2   9      139.58      150.21      4.84 o 
  -2  -2   9       56.17       62.88      4.48 o 
  -1  -2   9      250.91      267.76      5.83 o 
   0  -2   9        1.98        3.20      1.33 o 
   1  -2   9       26.42       21.34      2.61 o 
   2  -2   9        0.75        4.72      2.28 o 
   3  -2   9        4.65        7.67      2.24 o 
   4  -2   9       47.64       54.72      9.38 o 
   5  -2   9        1.56        2.65      1.76 o 
   6  -2   9        3.21        4.65      1.57 o 
  -9  -1   9       16.60       22.02      6.16 o 
  -8  -1   9       38.96       35.01      9.25 o 
  -7  -1   9        0.00        2.32      1.53 o 
  -6  -1   9      123.88      121.74      5.28 o 
  -5  -1   9        5.56        4.84      1.09 o 
  -4  -1   9      127.69      109.77      2.35 o 
  -3  -1   9      107.46       99.22      4.37 o 
  -2  -1   9      356.97      348.73     20.31 o 
  -1  -1   9      740.33      765.17     16.26 o 
   0  -1   9      104.25      103.31      5.92 o 
   1  -1   9        2.60        2.03      0.90 o 
   2  -1   9        3.21        5.71      1.95 o 
   3  -1   9       22.36       28.04      4.90 o 
   4  -1   9       99.31       95.14     15.56 o 
   5  -1   9       69.70       67.53     13.37 o 
   6  -1   9        1.48        5.99      1.81 o 
  -9   0   9        2.15        4.98      3.02 o 
  -8   0   9        0.21        1.86      1.61 o 
  -7   0   9       31.72       27.90      2.10 o 
  -6   0   9       83.07       78.02      3.25 o 
  -5   0   9       17.54       18.15      3.40 o 
  -4   0   9       70.49       66.78      1.51 o 
  -3   0   9       88.79       90.34      9.25 o 
  -2   0   9        5.38       11.32      2.44 o 
  -1   0   9       58.34       56.06      4.41 o 
   0   0   9      395.05      408.91     13.06 o 
   1   0   9       42.57       41.81      2.71 o 
   2   0   9      150.42      146.49      6.17 o 
   3   0   9      112.85      115.29      5.95 o 
   4   0   9      336.99      337.65     15.36 o 
   5   0   9       81.17       85.46     13.84 o 
   6   0   9        4.02        3.94      2.18 o 
  -9   1   9        6.34        5.61      2.48 o 
  -8   1   9        7.36        7.90      2.61 o 
  -7   1   9      798.55      855.60     17.12 o 
  -6   1   9      760.37      789.98     23.75 o 
  -5   1   9        0.03        0.67      0.64 o 
  -4   1   9       13.92       12.02      2.06 o 
  -3   1   9      118.75      118.29      3.56 o 
  -2   1   9       19.14       19.55      4.38 o 
  -1   1   9      392.87      423.69      6.70 o 
   0   1   9        0.00        0.72      0.48 o 
   1   1   9        0.38        0.60      0.77 o 
   2   1   9       20.39       18.73      3.60 o 
   3   1   9      128.13      138.89     12.14 o 
   4   1   9      125.83      136.38     10.78 o 
   5   1   9      128.06      140.57      7.06 o 
   6   1   9        0.00        2.04      1.37 o 
  -9   2   9        2.70        4.06      1.67 o 
  -8   2   9      112.06      118.37     15.07 o 
  -7   2   9      451.67      471.45     31.70 o 
  -6   2   9      244.86      256.39      5.66 o 
  -5   2   9      181.64      162.44      4.30 o 
  -4   2   9        0.14        0.10      0.58 o 
  -3   2   9        2.26        3.61      1.08 o 
  -2   2   9       44.04       45.51      1.75 o 
  -1   2   9       46.94       48.82      3.64 o 
   0   2   9      128.60      123.07      8.52 o 
   1   2   9       50.84       47.08      3.66 o 
   2   2   9      410.61      438.43     21.56 o 
   3   2   9       37.15       41.60      5.90 o 
   4   2   9        0.46        1.63      1.56 o 
   5   2   9        5.05        3.08      1.47 o 
  -9   3   9       17.03       18.09      4.94 o 
  -8   3   9        4.08        4.21      1.09 o 
  -7   3   9       17.19       18.91      3.65 o 
  -6   3   9       19.96       22.16      4.20 o 
  -5   3   9       37.19       32.39      6.16 o 
  -4   3   9       54.91       48.57      1.96 o 
  -3   3   9        7.73        8.43      1.37 o 
  -2   3   9      120.72      120.11      2.12 o 
  -1   3   9        5.13        5.06      1.32 o 
   0   3   9       49.04       43.90      3.94 o 
   1   3   9      660.15      657.95     20.16 o 
   2   3   9      276.10      275.79     25.54 o 
   3   3   9       24.29       20.22      4.23 o 
   4   3   9        5.55        5.82      1.57 o 
   5   3   9        1.59        1.65      1.36 o 
  -9   4   9       64.05       66.20      3.18 o 
  -8   4   9        0.02        1.11      0.67 o 
  -7   4   9       93.02       86.46      2.73 o 
  -6   4   9       89.80      107.31      4.68 o 
  -5   4   9        3.87        3.35      1.14 o 
  -4   4   9      116.05      123.26      4.08 o 
  -3   4   9       13.68       14.84      2.57 o 
  -2   4   9      308.51      306.69     11.31 o 
  -1   4   9       10.12        9.68      1.83 o 
   0   4   9       99.06      114.09      4.62 o 
   1   4   9       57.38       46.12      8.86 o 
   2   4   9       58.84       57.95      4.82 o 
   3   4   9      272.68      236.77     12.11 o 
   4   4   9        3.06        2.82      1.54 o 
   5   4   9       11.71       11.86      3.13 o 
  -8   5   9        0.67        1.42      0.90 o 
  -7   5   9      276.95      284.12     17.70 o 
  -6   5   9      122.62      119.25      7.79 o 
  -5   5   9       28.12       32.75      6.29 o 
  -4   5   9       52.45       49.08      4.98 o 
  -3   5   9      202.87      217.44     14.99 o 
  -2   5   9      384.53      389.12     10.26 o 
  -1   5   9      292.59      295.79     16.22 o 
   0   5   9        0.28        0.83      1.06 o 
   1   5   9        5.58        5.57      1.51 o 
   2   5   9      262.22      254.32     16.78 o 
   3   5   9        4.42        3.53      1.56 o 
   4   5   9       19.12        9.72      3.58 o 
  -8   6   9       15.13        8.39      3.66 o 
  -7   6   9        0.04        0.30      1.42 o 
  -6   6   9       51.93       47.83      3.82 o 
  -5   6   9        1.90        2.77      2.08 o 
  -4   6   9       78.37       84.13      4.91 o 
  -3   6   9       67.69       75.03      9.16 o 
  -2   6   9      127.88      121.79      7.46 o 
  -1   6   9        0.39        2.26      1.16 o 
   0   6   9       27.93       28.69      8.60 o 
   1   6   9        3.04        1.95      1.74 o 
   2   6   9        9.64        6.50      2.62 o 
   3   6   9      112.79      105.19     14.20 o 
  -7   7   9        4.09        5.21      2.01 o 
  -6   7   9       33.15       31.68      6.53 o 
  -5   7   9        3.54        3.17      1.36 o 
  -4   7   9       26.68       29.80      6.83 o 
  -3   7   9       20.11       16.61      6.11 o 
  -2   7   9        0.05        1.67      2.04 o 
  -1   7   9       22.29       22.00      5.40 o 
   0   7   9        9.37        8.77      3.60 o 
   1   7   9        3.52        4.73      1.89 o 
   2   7   9        6.95        3.20      2.23 o 
  -5   8   9       73.27       51.67     16.04 o 
  -4   8   9        7.69        6.15      2.52 o 
  -3   8   9       51.55       55.22      7.50 o 
  -2   8   9        0.04        2.35      1.42 o 
  -1   8   9        7.02        5.00      2.02 o 
   0   8   9        1.99        3.36      1.80 o 
  -2  -9  10       44.88       28.28      8.91 o 
  -1  -9  10        4.09        4.07      3.95 o 
   0  -9  10       73.22       69.85     15.97 o 
  -5  -8  10        1.67        3.86      2.22 o 
  -4  -8  10       11.00       10.75      5.42 o 
  -3  -8  10       45.31       37.01      9.26 o 
  -2  -8  10        9.85        9.84      3.19 o 
  -1  -8  10       10.12       10.81      2.69 o 
   0  -8  10        5.23        6.60      2.53 o 
   1  -8  10       53.83       50.84      9.48 o 
   2  -8  10        4.46        4.90      1.69 o 
  -6  -7  10        5.50        5.17      2.91 o 
  -5  -7  10        8.29        9.45      3.06 o 
  -4  -7  10        2.05        3.82      2.77 o 
  -3  -7  10        1.55        3.46      1.26 o 
  -2  -7  10       59.19       58.80      9.84 o 
  -1  -7  10        5.87        8.10      2.35 o 
   0  -7  10        2.39        1.78      2.41 o 
   1  -7  10       31.26       30.36      4.68 o 
   2  -7  10       14.24       14.04      3.44 o 
   3  -7  10        4.94        5.48      2.23 o 
  -7  -6  10        5.69        5.42      2.44 o 
  -6  -6  10       27.11       18.61      6.31 o 
  -5  -6  10        2.21        4.02      3.24 o 
  -4  -6  10      162.58      159.68     10.70 o 
  -3  -6  10      110.39      129.41      7.53 o 
  -2  -6  10       67.55       59.92     10.18 o 
  -1  -6  10      105.40      105.33      7.87 o 
   0  -6  10       89.65       84.37      6.57 o 
   1  -6  10      150.30      175.47     11.41 o 
   2  -6  10       10.64       12.31      3.19 o 
   3  -6  10        1.71        3.00      1.84 o 
   4  -6  10        0.46        3.56      1.88 o 
  -8  -5  10        0.06        3.99      3.64 o 
  -7  -5  10        3.75        2.12      2.23 o 
  -6  -5  10        1.68        2.23      2.20 o 
  -5  -5  10        0.50        1.64      1.58 o 
  -4  -5  10        7.98        3.44      1.60 o 
  -3  -5  10       63.46       65.67      3.99 o 
  -2  -5  10       29.30       27.49      5.51 o 
  -1  -5  10      280.77      295.66      9.81 o 
   0  -5  10       16.85       15.20      2.78 o 
   1  -5  10      119.79      108.60      4.98 o 
   2  -5  10       29.50       25.98      4.70 o 
   3  -5  10       12.22        9.61      3.08 o 
   4  -5  10       34.86       26.34      6.29 o 
   5  -5  10        7.37        8.31      2.42 o 
  -8  -4  10        1.12        3.09      1.81 o 
  -7  -4  10       56.05       57.21     12.56 o 
  -6  -4  10        1.38        3.21      1.36 o 
  -5  -4  10      432.83      387.70     11.19 o 
  -4  -4  10       15.98       16.51      3.65 o 
  -3  -4  10       78.89       84.43      4.35 o 
  -2  -4  10       85.61       92.73      4.18 o 
  -1  -4  10        6.51        5.00      1.38 o 
   0  -4  10      223.32      218.87      9.30 o 
   1  -4  10       58.01       56.40      2.99 o 
   2  -4  10        0.00        2.21      1.90 o 
   3  -4  10        0.02        2.96      1.87 o 
   4  -4  10        0.04        1.69      1.28 o 
   5  -4  10        0.21        2.27      1.12 o 
  -9  -3  10        0.05        4.08      3.29 o 
  -8  -3  10        1.49        6.62      3.33 o 
  -7  -3  10        4.66        5.52      2.57 o 
  -6  -3  10        3.61        2.69      2.27 o 
  -5  -3  10      150.09      159.50      4.72 o 
  -4  -3  10        9.84        8.92      2.24 o 
  -3  -3  10       64.46       55.55      3.61 o 
  -2  -3  10      365.96      383.85      7.52 o 
  -1  -3  10       40.17       37.72      1.43 o 
   0  -3  10      101.30      109.29      4.39 o 
   1  -3  10        1.93        1.53      1.21 o 
   2  -3  10       10.65       11.34      2.77 o 
   3  -3  10       42.87       46.67      3.62 o 
   4  -3  10       10.86       11.39      3.01 o 
   5  -3  10        6.03        5.46      2.36 o 
  -9  -2  10        6.42        5.56      2.25 o 
  -8  -2  10        1.34        1.47      2.42 o 
  -7  -2  10       12.54       11.86      3.27 o 
  -6  -2  10       54.99       41.86     11.05 o 
  -5  -2  10       37.11       43.00      2.69 o 
  -4  -2  10       18.86       19.56      1.26 o 
  -3  -2  10      222.24      221.36      7.49 o 
  -2  -2  10      144.33      141.63      6.88 o 
  -1  -2  10       23.52       33.95      6.62 o 
   0  -2  10       15.34       18.15      3.27 o 
   1  -2  10        1.94        1.83      0.54 o 
   2  -2  10       82.66       79.44      3.48 o 
   3  -2  10        2.82        2.73      1.96 o 
   4  -2  10       41.51       38.55      8.88 o 
   5  -2  10       19.45       19.20      5.66 o 
  -9  -1  10        7.98        5.59      3.11 o 
  -8  -1  10        0.42        0.00      1.99 o 
  -7  -1  10      187.30      177.81     11.20 o 
  -6  -1  10       14.96       16.17      3.56 o 
  -5  -1  10      825.98      820.46     28.87 o 
  -4  -1  10       54.74       51.51      1.89 o 
  -3  -1  10       50.35       50.98      6.02 o 
  -2  -1  10      101.83      133.20      9.39 o 
  -1  -1  10       14.87       16.50      3.99 o 
   0  -1  10       12.47       12.66      2.96 o 
   1  -1  10       54.66       49.43      7.04 o 
   2  -1  10        3.46        4.45      1.63 o 
   3  -1  10        9.40        6.54      1.67 o 
   4  -1  10        5.36        5.98      2.68 o 
   5  -1  10        0.35        3.53      1.50 o 
  -9   0  10       22.36       25.08      7.19 o 
  -8   0  10        1.42        2.50      2.87 o 
  -7   0  10       21.77       23.99      6.44 o 
  -6   0  10      782.88      792.02     13.46 o 
  -5   0  10     1666.20     1711.58     41.79 o 
  -4   0  10       38.90       35.22      4.33 o 
  -3   0  10        0.52        0.41      2.20 o 
  -2   0  10       34.29       43.93      7.61 o 
  -1   0  10      206.46      202.30     11.58 o 
   0   0  10       49.25       51.41      3.86 o 
   1   0  10       57.86       64.06      2.35 o 
   2   0  10       50.42       48.30      9.16 o 
   3   0  10       38.44       35.22      6.88 o 
   4   0  10       40.47       41.78      8.94 o 
   5   0  10       20.80       11.68      3.59 o 
  -9   1  10        4.95        4.88      3.08 o 
  -8   1  10       15.80       16.65      4.31 o 
  -7   1  10        2.15        4.40      2.30 o 
  -6   1  10      225.30      229.09      6.76 o 
  -5   1  10      243.28      250.73      8.18 o 
  -4   1  10       13.61       15.08      1.10 o 
  -3   1  10        2.01        6.56      4.46 o 
  -2   1  10      121.20      114.75     17.94 o 
  -1   1  10       45.48       58.48     12.57 o 
   0   1  10       44.49       43.64      1.88 o 
   1   1  10       20.57       22.35      3.85 o 
   2   1  10      110.82      115.81      8.07 o 
   3   1  10      137.19      155.75     10.05 o 
   4   1  10      269.31      265.72     17.96 o 
   5   1  10       21.94       20.87      5.43 o 
  -9   2  10       98.78      100.25      4.80 o 
  -8   2  10      180.79      189.66     11.77 o 
  -7   2  10       85.67       90.30      2.80 o 
  -6   2  10       64.03       60.35      2.62 o 
  -5   2  10        2.94        4.85      1.13 o 
  -4   2  10       25.83       23.37      2.66 o 
  -3   2  10      330.11      319.27     11.55 o 
  -2   2  10       83.41       78.95      1.69 o 
  -1   2  10        0.28        0.34      0.29 o 
   0   2  10      380.92      404.83     17.28 o 
   1   2  10        7.93        7.70      2.20 o 
   2   2  10       20.44       19.79      3.58 o 
   3   2  10      112.16      119.49     12.08 o 
   4   2  10       15.97       12.11      3.15 o 
   5   2  10       14.26       11.08      2.73 o 
  -9   3  10       49.44       46.28      9.51 o 
  -8   3  10       82.31       72.88      2.44 o 
  -7   3  10       32.57       33.35      2.59 o 
  -6   3  10       51.73       55.05      3.19 o 
  -5   3  10        7.39       13.26      2.60 o 
  -4   3  10       54.02       53.85      2.57 o 
  -3   3  10       85.60       71.87      5.78 o 
  -2   3  10       13.24       13.78      2.48 o 
  -1   3  10      355.22      341.69     11.38 o 
   0   3  10      389.86      374.16     21.66 o 
   1   3  10       25.57       29.11      6.11 o 
   2   3  10        0.24        0.20      1.85 o 
   3   3  10       50.21       47.71     10.08 o 
   4   3  10        9.04        9.79      3.48 o 
  -8   4  10       40.42       34.00      8.57 o 
  -7   4  10       32.96       27.74      4.34 o 
  -6   4  10        0.76        0.83      0.74 o 
  -5   4  10        4.37        2.24      1.12 o 
  -4   4  10       15.69       12.48      3.30 o 
  -3   4  10       78.97       85.35      3.79 o 
  -2   4  10        6.98        7.41      1.61 o 
  -1   4  10       46.37       43.12      3.85 o 
   0   4  10       29.57       25.72      4.52 o 
   1   4  10        5.93        8.98      1.91 o 
   2   4  10        6.73        6.34      1.74 o 
   3   4  10       40.60       29.98      9.52 o 
   4   4  10        7.48        7.09      2.24 o 
  -8   5  10       13.78       12.23      3.99 o 
  -7   5  10        9.59        8.05      2.22 o 
  -6   5  10       12.71       12.10      3.31 o 
  -5   5  10       30.09       27.35      5.14 o 
  -4   5  10        1.62        2.90      1.26 o 
  -3   5  10       40.39       35.97      6.30 o 
  -2   5  10       33.76       24.64      5.16 o 
  -1   5  10        7.47       11.23      2.86 o 
   0   5  10      106.64       87.51     11.21 o 
   1   5  10        2.43        4.42      2.29 o 
   2   5  10      214.90      210.61     20.11 o 
   3   5  10       13.40        9.77      3.86 o 
  -7   6  10       14.24        9.44      3.48 o 
  -6   6  10       31.04       32.04      6.22 o 
  -5   6  10       69.69       71.13      3.65 o 
  -4   6  10       17.90       19.81      5.17 o 
  -3   6  10        7.70        6.54      2.67 o 
  -2   6  10       21.91       24.48      7.83 o 
  -1   6  10        3.01        5.69      2.21 o 
   0   6  10       13.82       16.35      4.66 o 
   1   6  10       12.32        9.05      2.32 o 
   2   6  10       10.94       10.13      4.92 o 
  -6   7  10        0.68        3.38      1.28 o 
  -5   7  10        5.87        8.23      2.32 o 
  -4   7  10       93.50       87.85     11.19 o 
  -3   7  10       11.82        8.34      2.93 o 
  -2   7  10       65.80       55.84      5.47 o 
  -1   7  10        0.13        1.86      1.73 o 
   0   7  10       19.04       23.01      5.69 o 
   1   7  10        8.51        9.22      2.42 o 
  -4   8  10        2.81        3.32      2.62 o 
  -3   8  10        2.24        3.20      1.39 o 
  -2   8  10       15.07       10.42      3.88 o 
  -3  -8  11        0.02        3.04      1.55 o 
  -2  -8  11        3.00        3.86      2.22 o 
  -1  -8  11       38.94       26.45      7.34 o 
   0  -8  11        0.92        3.33      1.38 o 
   1  -8  11        8.65        9.68      2.95 o 
  -5  -7  11        2.51        5.28      3.82 o 
  -4  -7  11        3.96        4.70      2.22 o 
  -3  -7  11       10.73       13.00      3.89 o 
  -2  -7  11       70.87       86.60      5.67 o 
  -1  -7  11       40.80       35.57      7.19 o 
   0  -7  11       15.40       15.46      3.70 o 
   1  -7  11       32.44       29.47      5.85 o 
   2  -7  11        2.42        2.98      1.52 o 
  -6  -6  11       18.21        9.26      3.78 o 
  -5  -6  11       27.34       19.49      6.10 o 
  -4  -6  11        1.39        1.89      1.34 o 
  -3  -6  11       18.48       15.16      3.75 o 
  -2  -6  11        1.94        4.01      2.25 o 
  -1  -6  11      190.57      223.97     12.94 o 
   0  -6  11        1.76        3.65      1.30 o 
   1  -6  11       13.44       18.69      3.87 o 
   2  -6  11       24.70       26.70      5.75 o 
   3  -6  11       11.94       12.16      2.37 o 
  -7  -5  11        1.21        0.00      5.47 o 
  -6  -5  11       17.30       10.58      4.31 o 
  -5  -5  11      148.55      138.87     12.35 o 
  -4  -5  11        3.84        3.80      1.24 o 
  -3  -5  11      226.56      220.76     10.67 o 
  -2  -5  11       20.57       17.20      4.44 o 
  -1  -5  11      218.27      220.02     11.88 o 
   0  -5  11      185.26      176.54     12.46 o 
   1  -5  11      100.68      106.27      8.70 o 
   2  -5  11        7.94        8.13      2.01 o 
   3  -5  11        4.38        4.96      1.82 o 
   4  -5  11        4.89        2.91      1.73 o 
  -8  -4  11       17.99       19.71      8.06 o 
  -7  -4  11       12.14       12.01      3.66 o 
  -6  -4  11       17.20       11.81      3.22 o 
  -5  -4  11        3.53        4.73      1.93 o 
  -4  -4  11       14.67       19.39      4.44 o 
  -3  -4  11       29.05       25.42      2.19 o 
  -2  -4  11       11.93       11.16      2.76 o 
  -1  -4  11      312.56      295.70      9.62 o 
   0  -4  11     1400.18     1447.67     76.95 o 
   1  -4  11       21.42       22.75      4.07 o 
   2  -4  11       10.70        8.75      2.32 o 
   3  -4  11        4.52        5.74      2.11 o 
   4  -4  11       14.54       15.33      4.58 o 
  -8  -3  11       38.11       42.10     17.39 o 
  -7  -3  11       21.14       11.92      5.34 o 
  -6  -3  11        0.01        1.22      1.42 o 
  -5  -3  11       21.20       21.98      4.80 o 
  -4  -3  11      209.13      199.93      9.30 o 
  -3  -3  11      155.40      158.08      7.64 o 
  -2  -3  11       59.91       63.24     11.06 o 
  -1  -3  11        8.66        9.26      2.65 o 
   0  -3  11       63.66       68.16      2.62 o 
   1  -3  11      328.53      332.69      9.65 o 
   2  -3  11        0.02        0.93      1.48 o 
   3  -3  11       20.15       15.07      3.54 o 
   4  -3  11        7.93        7.01      2.81 o 
  -8  -2  11        1.70       -1.55      5.25 o 
  -7  -2  11       92.66       77.03     16.68 o 
  -6  -2  11       14.51       13.77      4.33 o 
  -5  -2  11       19.28       17.51      4.63 o 
  -4  -2  11      161.51      151.14      6.11 o 
  -3  -2  11      550.84      577.11     23.34 o 
  -2  -2  11      112.05      119.37     14.96 o 
  -1  -2  11       26.77       28.40      5.04 o 
   0  -2  11      105.94      130.68     21.60 o 
   1  -2  11        0.27        0.86      1.34 o 
   2  -2  11        0.10        0.97      0.87 o 
   3  -2  11        0.02        1.96      1.38 o 
   4  -2  11        1.96        2.96      3.87 o 
   5  -2  11        4.46        7.77      3.84 o 
  -9  -1  11        0.24        1.70      3.63 o 
  -8  -1  11        0.28        3.54      2.18 o 
  -7  -1  11       55.61       56.74      5.49 o 
  -6  -1  11       61.57       60.50      3.80 o 
  -5  -1  11        0.03        0.65      0.84 o 
  -4  -1  11       53.87       49.59      9.42 o 
  -3  -1  11       65.29       71.07      9.84 o 
  -2  -1  11        9.66        9.52      2.48 o 
  -1  -1  11        0.18        1.01      1.90 o 
   0  -1  11        0.02        2.55      3.32 o 
   1  -1  11       20.15       18.34      2.02 o 
   2  -1  11       15.79       12.47      3.32 o 
   3  -1  11       56.75       48.46     10.71 o 
   4  -1  11       37.37       39.11      7.53 o 
   5  -1  11       70.43       65.15     21.91 o 
  -9   0  11        0.02       -0.77      2.25 o 
  -8   0  11        0.14        2.65      1.69 o 
  -7   0  11      172.58      193.93     13.47 o 
  -6   0  11        0.78        3.26      1.97 o 
  -5   0  11      159.90      161.16      6.14 o 
  -4   0  11       30.52       26.52      6.47 o 
  -3   0  11       10.82       11.13      2.88 o 
  -2   0  11        2.04        6.30      1.92 o 
  -1   0  11        2.71        4.39      2.55 o 
   0   0  11       77.33       82.01     15.42 o 
   1   0  11       37.77       39.46      3.46 o 
   2   0  11        3.95        7.18      1.89 o 
   3   0  11       72.60       57.54      5.62 o 
   4   0  11       19.39        9.66      2.99 o 
  -9   1  11       28.48       25.87     11.29 o 
  -8   1  11        0.68        4.96      3.52 o 
  -7   1  11        1.67        0.56      1.31 o 
  -6   1  11       31.32       24.97      5.51 o 
  -5   1  11      554.72      582.95     21.87 o 
  -4   1  11       30.52       23.22      5.28 o 
  -3   1  11        7.07        5.58      1.92 o 
  -2   1  11       20.86       23.79      4.33 o 
  -1   1  11       28.75       26.66      5.57 o 
   0   1  11       79.05       84.24     17.70 o 
   1   1  11       17.14       15.80      3.46 o 
   2   1  11      169.55      185.56      9.24 o 
   3   1  11       39.42       37.49      7.54 o 
   4   1  11       94.31      108.69      9.15 o 
  -9   2  11       79.92       89.11      5.80 o 
  -8   2  11       35.44       33.23     13.54 o 
  -7   2  11       34.46       26.69      7.60 o 
  -6   2  11      451.36      433.85     22.31 o 
  -5   2  11       68.51       61.28     13.16 o 
  -4   2  11        7.19        7.15      2.89 o 
  -3   2  11      264.92      270.65     14.33 o 
  -2   2  11        5.03        7.72      3.39 o 
  -1   2  11        0.47        1.58      2.28 o 
   0   2  11       34.45       40.32      7.93 o 
   1   2  11        4.39        4.10      1.78 o 
   2   2  11        4.02        4.46      1.78 o 
   3   2  11        2.59        1.11      1.60 o 
   4   2  11        5.18        3.56      2.95 o 
  -8   3  11       22.17       19.28      7.82 o 
  -7   3  11       17.75       16.75      5.62 o 
  -6   3  11       61.52       68.18     10.50 o 
  -5   3  11      116.95      115.47      9.78 o 
  -4   3  11      209.14      217.40     11.92 o 
  -3   3  11       49.54       52.45      9.16 o 
  -2   3  11      269.32      278.16     10.92 o 
  -1   3  11      149.45      142.44      7.34 o 
   0   3  11      140.72      120.95      9.57 o 
   1   3  11        4.94        4.95      1.67 o 
   2   3  11       73.00       63.43      6.43 o 
   3   3  11        1.31        2.65      1.40 o 
  -8   4  11        3.15        1.89      1.80 o 
  -7   4  11        9.58        9.57      4.38 o 
  -6   4  11       47.33       49.16     13.24 o 
  -5   4  11        2.08        1.56      1.45 o 
  -4   4  11       55.57       49.58      4.90 o 
  -3   4  11       61.13       60.96      3.98 o 
  -2   4  11        6.39        6.05      1.71 o 
  -1   4  11       36.70       28.76      2.42 o 
   0   4  11        3.90        2.13      1.37 o 
   1   4  11       17.01       13.44      3.99 o 
   2   4  11       10.04        9.79      3.13 o 
   3   4  11        7.61       12.98      4.82 o 
  -7   5  11        2.71        3.48      2.11 o 
  -6   5  11      119.64      113.80      6.87 o 
  -5   5  11       47.25       40.53     13.62 o 
  -4   5  11       17.84       22.58      8.34 o 
  -3   5  11        4.27        7.55      2.63 o 
  -2   5  11      116.42      129.82     32.81 o 
  -1   5  11        2.07        1.77      1.18 o 
   0   5  11       17.99       16.37      5.98 o 
   1   5  11       51.11       50.47     16.08 o 
   2   5  11        8.10        8.40      4.87 o 
  -6   6  11      294.18      306.97     11.71 o 
  -5   6  11        7.74       10.01      4.43 o 
  -4   6  11       14.43       16.03      6.09 o 
  -3   6  11        0.03       -0.73      2.74 o 
  -2   6  11       29.73       30.30     12.19 o 
  -1   6  11       20.04       22.59      7.33 o 
   0   6  11        9.04        5.11      8.31 o 
   1   6  11        1.98        1.12      1.72 o 
  -5   7  11        2.12        5.06      2.70 o 
  -4   7  11       73.08       84.33      7.39 o 
  -3   7  11        1.18        0.65      1.40 o 
  -2   7  11       74.44       76.06     18.30 o 
  -1   7  11        0.10        2.89      2.22 o 
  -4  -7  12        0.32        5.01      4.29 o 
  -3  -7  12      117.57      142.49      8.86 o 
  -2  -7  12        0.00        0.26      3.07 o 
  -1  -7  12        1.30        3.39      2.83 o 
   0  -7  12       15.16       19.30      9.02 o 
   1  -7  12       94.75       88.61     27.91 o 
  -6  -6  12      100.43      120.14     34.32 o 
  -5  -6  12       20.56       25.19      6.12 o 
  -4  -6  12      133.96      129.38     45.67 o 
  -3  -6  12       14.06       13.90      4.60 o 
  -2  -6  12       35.20       34.01     11.57 o 
  -1  -6  12       32.66       30.52      8.59 o 
   0  -6  12       47.52       42.23     10.53 o 
   1  -6  12      128.66      110.19     21.29 o 
   2  -6  12        5.28        5.40      3.85 o 
  -6  -5  12        4.79        5.57      5.71 o 
  -5  -5  12        5.14        3.88      5.28 o 
  -4  -5  12        1.88        3.75      2.43 o 
  -3  -5  12        1.32        2.72      1.89 o 
  -2  -5  12       25.01       25.47      6.10 o 
  -1  -5  12      113.34      115.99     23.51 o 
   0  -5  12        0.99        3.89      4.37 o 
   1  -5  12       13.07       15.18      4.24 o 
   2  -5  12       19.79       18.60      5.59 o 
   3  -5  12       10.79        6.10      4.28 o 
  -7  -4  12        7.91        7.57      5.16 o 
  -6  -4  12        3.33        3.96      4.04 o 
  -5  -4  12       31.48       35.36     13.29 o 
  -4  -4  12      145.15      142.64     10.30 o 
  -3  -4  12       17.05       13.82      4.09 o 
  -2  -4  12      110.63      123.98     10.59 o 
  -1  -4  12       64.26       60.90     11.65 o 
   0  -4  12        6.80        3.65      2.76 o 
   1  -4  12       60.10       43.74      9.24 o 
   2  -4  12       26.77       32.13      6.92 o 
   3  -4  12        0.25        7.31      4.60 o 
  -8  -3  12      126.45      117.63     42.95 o 
  -7  -3  12        1.23        5.99      5.72 o 
  -6  -3  12       51.56       39.07     12.98 o 
  -5  -3  12      175.40      168.93     11.52 o 
  -4  -3  12        9.55       15.63      4.41 o 
  -3  -3  12        3.40        2.27      2.66 o 
  -2  -3  12       15.65       16.51      4.57 o 
  -1  -3  12        0.98        2.91      2.14 o 
   0  -3  12      157.86      142.35     24.66 o 
   1  -3  12      112.33      110.85     11.33 o 
   2  -3  12        0.17        4.46      2.83 o 
   3  -3  12       19.06       20.75      6.36 o 
   4  -3  12        5.42        5.22      3.48 o 
  -8  -2  12        0.01        1.89      4.60 o 
  -7  -2  12        0.01        4.26      4.62 o 
  -6  -2  12      126.27      131.19     42.14 o 
  -5  -2  12      112.07      113.67      9.61 o 
  -4  -2  12      514.06      543.68     20.62 o 
  -3  -2  12       14.94       22.64      4.53 o 
  -2  -2  12        0.08        1.70      1.80 o 
  -1  -2  12       41.47       43.27      9.74 o 
   0  -2  12       39.24       34.49      6.35 o 
   1  -2  12       20.47       23.03      5.48 o 
   2  -2  12       38.87       40.89      9.39 o 
   3  -2  12       38.85       33.59     12.21 o 
   4  -2  12        0.47        5.49      2.90 o 
  -8  -1  12        6.60        7.11      5.23 o 
  -7  -1  12        1.95        2.79      6.48 o 
  -6  -1  12       13.78       13.50      4.73 o 
  -5  -1  12       60.81       55.55      4.44 o 
  -4  -1  12        0.48        1.47      1.51 o 
  -3  -1  12        0.03        1.52      2.12 o 
  -2  -1  12       10.86       11.97      3.50 o 
  -1  -1  12       75.49       93.76     23.02 o 
   0  -1  12       72.90       81.20     15.35 o 
   1  -1  12        3.41       10.14      2.67 o 
   2  -1  12        6.28        9.93      3.25 o 
   3  -1  12       16.38       18.98      5.24 o 
   4  -1  12       53.45       41.56     12.08 o 
  -8   0  12       12.09       11.87      6.05 o 
  -7   0  12       93.52       92.09     27.94 o 
  -6   0  12       91.51       91.03      5.01 o 
  -5   0  12       37.16       29.37      6.15 o 
  -4   0  12       73.37       70.50     10.97 o 
  -3   0  12        0.94        2.67      3.93 o 
  -2   0  12       16.10       20.50      5.61 o 
  -1   0  12        5.22        8.32      3.32 o 
   0   0  12        3.90        3.20      2.88 o 
   1   0  12      153.18      181.66     17.04 o 
   2   0  12        0.18        1.66      2.96 o 
   3   0  12        8.00        7.19      3.24 o 
   4   0  12        8.19       11.05      4.27 o 
  -8   1  12        0.07        2.40      2.32 o 
  -7   1  12        1.71        1.21      3.52 o 
  -6   1  12      147.39      140.20      9.61 o 
  -5   1  12      194.04      196.08     11.39 o 
  -4   1  12      259.75      258.12     12.86 o 
  -3   1  12        0.07        0.80      1.39 o 
  -2   1  12      297.86      326.59     12.50 o 
  -1   1  12        0.09        2.74      2.34 o 
   0   1  12      198.72      204.04     12.37 o 
   1   1  12       86.79       88.74     13.68 o 
   2   1  12       48.27       50.09     14.66 o 
   3   1  12        1.83        3.35      1.91 o 
  -8   2  12        0.01       -0.47      1.75 o 
  -7   2  12        0.02        1.24      1.13 o 
  -6   2  12       80.77       76.12      7.69 o 
  -5   2  12        8.76       10.72      3.33 o 
  -4   2  12      221.06      243.65     13.71 o 
  -3   2  12        0.40        1.83      1.88 o 
  -2   2  12       39.56       34.42      6.96 o 
  -1   2  12      442.86      452.67     24.06 o 
   0   2  12        2.88        4.74      2.95 o 
   1   2  12       52.96       56.50     14.18 o 
   2   2  12       34.09       38.36     10.00 o 
   3   2  12       14.11       13.37      4.01 o 
  -7   3  12       10.37        7.95      3.30 o 
  -6   3  12        5.76        4.05      1.99 o 
  -5   3  12      172.77      167.62     10.94 o 
  -4   3  12       43.75       35.41      9.30 o 
  -3   3  12      149.30      140.93     11.60 o 
  -2   3  12       58.95       53.92      9.36 o 
  -1   3  12        1.43        2.44      1.47 o 
   0   3  12       82.95       82.62     17.64 o 
   1   3  12        0.00        1.26      1.97 o 
   2   3  12       17.55       19.53      7.29 o 
  -7   4  12        0.05        2.43      2.79 o 
  -6   4  12       32.77       20.87      7.93 o 
  -5   4  12        6.61        5.82      2.73 o 
  -4   4  12        9.00        9.87      2.77 o 
  -3   4  12       97.65      111.02     20.53 o 
  -2   4  12        0.93        1.34      0.88 o 
  -1   4  12       14.96       14.16      6.20 o 
   0   4  12        0.01        2.21      2.48 o 
   1   4  12       24.86       24.20      9.03 o 
   2   4  12        4.00        5.41      4.19 o 
  -6   5  12       12.42        9.55      2.73 o 
  -5   5  12        3.98        0.63      1.97 o 
  -4   5  12      101.23      128.59      8.45 o 
  -3   5  12       51.46       65.54     20.28 o 
  -2   5  12       10.01        6.65      1.89 o 
  -1   5  12       31.82       35.11     10.44 o 
   0   5  12        2.58        3.85      2.02 o 
   1   5  12        0.08        1.67      1.36 o 
  -5   6  12       11.86       10.75      6.56 o 
  -4   6  12        6.87        5.61      3.12 o 
  -3   6  12        7.86        6.72      2.93 o 
  -2   6  12       97.96      101.31     29.91 o 
  -1   6  12       53.43       49.57     15.23 o 
  -4  -6  13       70.33       52.31     24.88 o 
  -3  -6  13        1.46        3.12      3.17 o 
  -2  -6  13       39.01       36.60     10.68 o 
  -1  -6  13       13.63       16.11      5.21 o 
   0  -6  13      142.81      129.54      8.02 o 
  -6  -5  13        0.89        3.99      5.23 o 
  -5  -5  13        7.66        6.15      4.81 o 
  -4  -5  13       72.81       61.53     14.74 o 
  -3  -5  13       65.69       63.90     13.01 o 
  -2  -5  13       16.75        8.90      3.78 o 
  -1  -5  13        7.00        4.43      2.01 o 
   0  -5  13        0.10        1.72      4.34 o 
   1  -5  13        3.01        4.83      3.18 o 
  -6  -4  13        5.51        4.70      6.53 o 
  -5  -4  13        1.69        1.97      3.72 o 
  -4  -4  13        2.78        0.38      1.54 o 
  -3  -4  13      171.82      173.12     12.74 o 
  -2  -4  13      148.78      154.19     15.11 o 
  -1  -4  13        0.12        3.95      2.66 o 
   0  -4  13        0.34        0.64      2.75 o 
   1  -4  13      153.11      173.49     23.41 o 
   2  -4  13       11.98        9.92      5.30 o 
  -7  -3  13       27.76       20.92     10.20 o 
  -6  -3  13        8.56       11.84      8.45 o 
  -5  -3  13       25.71       26.11      9.65 o 
  -4  -3  13        8.60        7.00      4.07 o 
  -3  -3  13        8.22        8.98      2.81 o 
  -2  -3  13        1.94        5.18      2.12 o 
  -1  -3  13       26.41       21.25      5.03 o 
   0  -3  13       19.75       14.88      6.43 o 
   1  -3  13       10.60        9.92      2.95 o 
   2  -3  13       25.24       21.92      6.37 o 
  -7  -2  13       18.50       14.80      6.26 o 
  -6  -2  13       14.00       13.81      8.48 o 
  -5  -2  13       37.94       45.80      4.13 o 
  -4  -2  13        9.17        6.04      2.86 o 
  -3  -2  13       73.93       70.91     15.14 o 
  -2  -2  13        3.99        1.73      3.19 o 
  -1  -2  13       26.68       27.40      6.03 o 
   0  -2  13       11.89       17.11      3.70 o 
   1  -2  13      445.40      469.17     14.11 o 
   2  -2  13       15.57       17.37      5.21 o 
   3  -2  13       22.97       18.22      7.46 o 
  -7  -1  13        1.33        3.78      3.66 o 
  -6  -1  13       17.77       17.07     10.69 o 
  -5  -1  13        2.87        1.46      1.96 o 
  -4  -1  13       10.86        6.34      2.45 o 
  -3  -1  13       32.01       42.12      8.30 o 
  -2  -1  13        6.99        7.88      3.80 o 
  -1  -1  13        1.29        2.78      2.58 o 
   0  -1  13       75.09       95.45     15.94 o 
   1  -1  13       54.22       49.30     11.59 o 
   2  -1  13        9.40        5.92      3.20 o 
   3  -1  13       33.02       41.08     11.57 o 
  -8   0  13        2.65        5.52      3.06 o 
  -7   0  13       51.26       48.64     12.28 o 
  -6   0  13       26.08       19.46      6.70 o 
  -5   0  13        1.93        3.01      2.16 o 
  -4   0  13        2.12        2.41      2.05 o 
  -3   0  13       33.21       34.83      9.16 o 
  -2   0  13       36.62       35.52      6.25 o 
  -1   0  13        4.01        7.87      3.03 o 
   0   0  13       80.70       80.76     13.08 o 
   1   0  13       57.79       55.97     13.40 o 
   2   0  13       10.39        7.06      3.50 o 
   3   0  13       26.48       19.82     11.77 o 
  -7   1  13       47.34       38.85     18.64 o 
  -6   1  13        0.39        1.80      1.62 o 
  -5   1  13       64.24       54.68     13.44 o 
  -4   1  13       16.15       18.16      5.19 o 
  -3   1  13        0.44        1.75      3.18 o 
  -2   1  13      104.24       93.68     20.26 o 
  -1   1  13       44.85       41.82      8.30 o 
   0   1  13        4.84        3.01      2.67 o 
   1   1  13       46.03       41.75     11.30 o 
   2   1  13        5.06        7.53      2.65 o 
  -7   2  13       14.97       10.99      4.11 o 
  -6   2  13       68.72       66.75      4.93 o 
  -5   2  13      667.94      707.02     35.90 o 
  -4   2  13      249.25      238.91     15.64 o 
  -3   2  13        0.06        2.60      1.66 o 
  -2   2  13        1.49        2.32      1.58 o 
  -1   2  13       38.08       33.51     11.30 o 
   0   2  13        2.83        5.52      2.39 o 
   1   2  13       51.56       47.14     11.95 o 
   2   2  13       37.56       34.17     10.50 o 
  -7   3  13        0.71        0.99      2.02 o 
  -6   3  13        0.48        1.70      2.40 o 
  -5   3  13       62.61       59.50     15.03 o 
  -4   3  13        3.25        4.57      1.62 o 
  -3   3  13       22.14       17.94      4.90 o 
  -2   3  13       21.01       19.11      6.23 o 
  -1   3  13       16.21       14.02      4.02 o 
   0   3  13       14.91        9.75      4.40 o 
   1   3  13        0.01        7.84      4.62 o 
  -6   4  13       21.12       17.59      6.40 o 
  -5   4  13      104.79      107.45      7.14 o 
  -4   4  13        0.23        3.85      1.99 o 
  -3   4  13        4.70        5.71      1.78 o 
  -2   4  13        0.82        1.95      1.39 o 
  -1   4  13       12.66       15.04      6.31 o 
   0   4  13       33.60       40.42     14.84 o 
  -5   5  13       11.67        6.07      4.75 o 
  -4   5  13        1.48        1.95      2.51 o 
  -3   5  13        6.20        6.21      2.84 o 
  -2   5  13        0.01       -0.79      2.82 o 
  -1   5  13        2.49        5.55      2.13 o 
  -4  -5  14      109.11       99.86     48.05 o 
  -3  -5  14        0.06        3.44      2.61 o 
  -2  -5  14        0.64        6.67      3.96 o 
  -1  -5  14        0.61        2.24      2.21 o 
   0  -5  14        0.51        1.54      2.91 o 
  -5  -4  14       18.66       22.37     11.48 o 
  -4  -4  14       39.72       36.18      3.94 o 
  -3  -4  14       27.61       22.67      5.43 o 
  -2  -4  14       14.59       17.74      5.65 o 
  -1  -4  14        6.24        8.08      4.06 o 
   0  -4  14        1.31        4.22      3.07 o 
   1  -4  14      102.81       80.55     22.82 o 
  -6  -3  14       43.05       49.92     15.10 o 
  -5  -3  14        2.81        3.20      4.64 o 
  -4  -3  14       28.62       25.60      7.12 o 
  -3  -3  14        8.94       10.16      3.01 o 
  -2  -3  14        7.40        7.73      2.46 o 
  -1  -3  14        0.17        1.50      2.49 o 
   0  -3  14       58.61       47.56     13.27 o 
   1  -3  14       41.71       37.06     13.64 o 
  -6  -2  14       15.92       11.54      5.20 o 
  -5  -2  14       57.60       50.88      6.86 o 
  -4  -2  14      134.06      154.92      9.17 o 
  -3  -2  14       57.59       52.39     10.24 o 
  -2  -2  14        0.21        2.84      2.00 o 
  -1  -2  14       29.33       29.94      8.00 o 
   0  -2  14       50.73       45.80     13.81 o 
   1  -2  14      208.00      211.42     30.46 o 
  -7  -1  14       11.23       16.81      4.67 o 
  -6  -1  14        2.79        3.17      3.52 o 
  -5  -1  14        3.45        2.85      1.66 o 
  -4  -1  14        0.06        1.61      2.31 o 
  -3  -1  14       29.78       34.90      7.50 o 
  -2  -1  14        6.54        8.77      2.31 o 
  -1  -1  14       67.92       60.41     17.52 o 
   0  -1  14       25.39       28.72      6.42 o 
   1  -1  14        0.25        1.50      3.42 o 
  -7   0  14       37.76       30.89     10.63 o 
  -6   0  14       56.11       56.41      4.78 o 
  -5   0  14       25.11       20.83      6.43 o 
  -4   0  14       23.11       18.17      3.87 o 
  -3   0  14        1.23        2.27      1.43 o 
  -2   0  14       47.56       41.30      8.58 o 
  -1   0  14       27.82       22.68      6.27 o 
   0   0  14       79.65       96.04     21.02 o 
   1   0  14       22.16       21.22      6.26 o 
  -6   1  14       72.35       80.23      5.92 o 
  -5   1  14        1.10        0.45      1.74 o 
  -4   1  14        1.69        1.66      1.94 o 
  -3   1  14       16.73       12.60      3.99 o 
  -2   1  14        1.48        1.66      1.87 o 
  -1   1  14       68.99       54.08     13.49 o 
   0   1  14       24.54       27.31     11.09 o 
   1   1  14        0.71        1.82      2.49 o 
  -6   2  14      135.91      152.81     18.32 o 
  -5   2  14      119.76      136.33      8.85 o 
  -4   2  14       52.54       38.62     10.91 o 
  -3   2  14       27.11       15.45      4.60 o 
  -2   2  14        5.21        8.96      3.98 o 
  -1   2  14        3.12        3.21      2.57 o 
   0   2  14       81.22       87.95     11.35 o 
  -5   3  14       30.72       30.41     13.61 o 
  -4   3  14      295.69      280.23     11.16 o 
  -3   3  14       75.49       69.51     25.89 o 
  -2   3  14        4.19        4.67      4.41 o 
  -1   3  14        0.61        2.13      1.12 o 
  -4   4  14       31.28       22.34      8.70 o 
  -3   4  14       12.30       14.33      5.38 o 
  -2   4  14        0.59        2.60      2.73 o 
  -4  -3  15        0.49        2.97      2.18 o 
  -3  -3  15       10.20        8.69      4.10 o 
  -2  -3  15       76.85       81.63     16.98 o 
  -1  -3  15       40.90       30.51     11.61 o 
  -5  -2  15        0.05        4.90      5.66 o 
  -4  -2  15        0.15        1.88      1.57 o 
  -3  -2  15       39.09       34.01     11.39 o 
  -2  -2  15        0.01        0.15      2.19 o 
  -1  -2  15        0.43        5.01      2.40 o 
  -5  -1  15       25.47       21.57      7.82 o 
  -4  -1  15      166.02      174.18      9.72 o 
  -3  -1  15       59.40       52.56     11.33 o 
  -2  -1  15        2.52        3.90      2.50 o 
  -1  -1  15       29.87       15.88      6.49 o 
  -5   0  15       14.64       13.74      5.49 o 
  -4   0  15        0.42        1.85      1.76 o 
  -3   0  15       41.71       35.06      4.70 o 
  -2   0  15        0.29        3.53      2.72 o 
  -1   0  15        0.02        1.44      2.60 o 
  -5   1  15       17.79       11.68      5.19 o 
  -4   1  15       16.44       12.66      4.25 o 
  -3   1  15       12.58       10.53      4.44 o 
  -2   1  15        1.63        1.75      2.56 o 
  -1   1  15        0.04        1.73      2.43 o 
  -4   2  15       20.18       14.00      7.70 o 
  -3   2  15       12.01        8.16      3.52 o 
  -2   2  15        3.69        4.81      2.38 o 
                                                 
